# Supplementary material for: Extracellular vesicle‐carried microRNA‐27b derived from mesenchymal stem cells accelerates cutaneous wound healing via E3 ubiquitin ligase ITCH
Source: J Cell Mol Med. 2020 Aug 26;24(19):11254–71. doi: 10.1111/jcmm.15692 (PMC7576224; doi:10.1111/jcmm.15692)
Supplement: Supplementary file 1 — Table S1 [file JCMM-24-11254-s001.xlsx]

## Sheet: Supplementary Table 1
starbase	microRNA	miRDB	mirDIP	TargetScan	starbase|microRNA	starbase|miRDB	starbase|mirDIP	starbase|TargetScan	microRNA|miRDB	microRNA|mirDIP	microRNA|TargetScan	miRDB|mirDIP	miRDB|TargetScan	mirDIP|TargetScan	starbase|microRNA|miRDB	starbase|microRNA|mirDIP	starbase|microRNA|TargetScan	starbase|miRDB|mirDIP	starbase|miRDB|TargetScan	starbase|mirDIP|TargetScan	microRNA|miRDB|mirDIP	microRNA|miRDB|TargetScan	microRNA|mirDIP|TargetScan	miRDB|mirDIP|TargetScan	starbase|microRNA|miRDB|mirDIP	starbase|microRNA|miRDB|TargetScan	starbase|microRNA|mirDIP|TargetScan	starbase|miRDB|mirDIP|TargetScan	microRNA|miRDB|mirDIP|TargetScan	starbase|microRNA|miRDB|mirDIP|TargetScan
SDF4	NHEDC1	RO60	PCDH17	AL353791.1	HSPG2	ERO1B	COA7	PLEKHG5	PLEKHA5	MTMR8	PCNX	SLC9B1	RGS8	MAGI2	TDP1	2020-03-05	DDX3Y	PLPP3	AKR7A2	ALDH4A1	GRIA4	CHL1	WISP1	ADAMTSL3	CAMTA1	FAM189B	ID3	KIAA0319L	PTCH1	TTC39A
CCNL2	PTPN20B	ZSCAN26	ATP23	ANKRD36	ANKRD13C	CAMK1D	NEMP1	KLHL21	CLEC12A	COLEC12	PTCD2	PLPPR1	PIK3CA	JAZF1	KDM4C	2020-03-07	AGMAT	SELENON	RNF19B	ECE1	ANKRD36B	HSPA1L	ZZZ3	KIAA1211L	LARP4	CEPT1	FOXJ3	HIVEP3	KCNJ1	SERBP1
NADK	DHX33	DIPK1A	CTDSPL2	ATP6V1G2	RSBN1	PRDM11	WASHC4	DFFA	ARHGEF38		KALRN	TERB2	COLEC10	ZNF827		STBD1	PAQR7	ADGRL2	MYSM1	STMN1	GRIA3	ADORA1	NEUROD4	KCNA4	PNKD	DAP3	EPS15	ERI3	SLC24A1	GNG12
GNB1	NR1I2	OGA	PLPPR5	AL021546.6	AP4B1	NKAPD1	ADGRD1	EPHA2	RNF6		KRT82	ERICH3	PRKG1	NAP1L3		GFOD1	LRP8	EDRF1	PSRC1	AK2	PCLO	FGF7	ABCC4	CACNG2	SLC13A3	ZNF678	ZNHIT6	DDAH1	NETO1	PTGER3
TMEM52	DHRS9	DEPDC4	PLPPR4	VWC2L	RAB3GAP2	CNTN1	ERO1A	LUZP1	ABCB5		PHF8	ECE2	ITGA8	SAMD10		HDAC9	SELE	KMT5B	CHML	STK40		C14orf93	SHROOM2	MYT1	PATZ1	LGALS8	SLC16A1	F3	FCRL1	C1orf52
PANK4	SLC2A4	CCN4	IFFO1	AC005008.2	DFFB	PARPBP	GREB1L	STPG1			RALGAPA1	BCAN	GPR6	MMP13		PTPN3	GPATCH2	SCAF11	TMEM50A	MYCBP		HCRTR1	ZC3H12B	ANK1	PLCH1	RRP12	UBE2Q1	OLFM3	SCAMP1	RBMXL1
RPL22	ZNF876P	AHSA2P	FAM120C	AL355390.1	RWDD3	LHFPL6	BCL11A	PAFAH2			DNAH5	PHF24	AMPD3	RBFOX1		ODF2	ITPKB	SSH1	PTGFR	PIGK		FGL2	CYSLTR2	NKAIN1	BBS7	DHTKD1	NEK2	NRAS	BEST1	TGFBR3
ICMT	C12orf34	ZNF705E	TMEM266	AC104472.1	CHD1L	RUBCNL	SATB1	GPN2			LRRC28	CFAP126	KCNJ3	CAMK2A			NUP133	KMT5A	TMEM56	SSX2IP		STXBP5	RSU1	NHLH2	ZNF346	NOLC1	EXOC8	RC3H1	RGPD8	TMED5
GPR153	DNAJC2	EEF1AKMT4-ECE2	PTPRO	DFNB31	RNPEP	PRTG	SEMA3B	SLC9A1			NEU3		NDUFC2-KCTD14	C16orf52			VAMP3	SUSD6	CDC14A	EVI5		KRTAP13-2	HOXB5	BEND4	TRIL	INA	KIF1B	MRPS14	FBLN2	CNN3
CLSTN1	BOC	2020-09-08		PRRG3	IDI1	MOSMO	QTRT2	RPA2			GPR12		ZNF426	GRIK3			CLIC4	PCNX1	SLC6A17	FAM69A		FCRL2	NFATC2	SLC24A4	POM121	LIPT2	NECAP2	ABL2	MXI1	DPYD
CTNNBIP1	NPHP3	ALKAL1		RP1-127H14.3	YME1L1	GAREM1	NSD2	MARCKSL1			SENP6		SGIP1	CSDC2			S100PBP	CIPC	MR1	SV2A		PTGER2	FGF14	ST14		GLYATL1	CDC42	COLGALT2	CRISP2	VAV3
CASZ1	MED4	POLR2F		CXorf61	SLC16A9	ATP5MC3	JADE2	PHC2			TRIM46		KCNN3	IGF1			HOOK1	CEMIP	MPP7	STX6		EFNA5	TCHH	BMP3		GRAMD1B	MANEAL	ZBTB41	CYP39A1	SHE
RCC2	CCDC150	PTHLH		RP11-147C23.1	PPA1	SOGA1	ARMT1	MEAF6			C17orf85		SLC5A7	FBXO30			IFI44	TLNRD1	EPC1	IL10		IQCH	SLC8A1	COL19A1		CLEC1A	DNAJC6	RBBP5	TRERF1	CLK2
ZNF436	HMGN3	C18orf65		RPA3-AS1	AP3M1	SYS1	CDC14B	MTF1			PHTF1		SCAI	CEP112			MSTO1	NCBP3	ZMYND11	LPGAT1		STOX1	SLC38A4	STMN2		CMKLR1	PTGFRN	AIDA	DGKG	RIT1
DNAJC8	NUTF2	ANKRD36C		VSTM5	PDLIM1	SIK1B	PTBP3	PPT1			C10orf137		B9D1	HLX			TOR1AIP1	RETREG3	COMMD3-BMI1	PHF13		SPATA16	FGF1	ADAMTSL1		ALG10	ATP8B2	ENAH	NCAM1	B4GALT3
TMEM54	SLAMF7	2020-09-11		RP11-204N11.1	HSPA14	CXADR	NEXMIF	RIMS3			PTGS1		BTBD11	CEP128			IL24	MAP3K14	BICC1	DNAJC16		ZNF746	LHFP	KAT2B		ZNF140	TOMM40L	AGRN	PF4V1	EDEM3
GNL2	CBWD5	SLC4A8		ZNF385D	SUV39H2	TMEM121B	OGT	C1orf210			TLR8		PRR9	NTRK2			DISC1	PLEKHJ1	IFITM10	PITHD1		PM20D1	VASH2	TBR1		SLC46A3	DNM3	TARDBP	TAPT1	TPR
INPP5B	NPPA	RNF180		RP11-169F17.1	MASTL	STIMATE		ZSWIM5			PUS7L		PRPSAP2	FNDC4			CNST	WDCP	ATG2A	PNRC2		HSBP1L1	BAK1	PDZK1IP1		PCDH9	RGS1	EFHD2	SMPD3	LBR
TRIT1	HOXD10	CNTNAP4		C8orf17	MAP3K8	TCAIM		RAB3B			ABHD12B		COX6C	SLC6A4			LARP4B	ZEB2	SLC36A4	WDTC1		DDX5	ZNF536	PTPRT		RFXAP	TROVE2	SZRD1	FOXA3	TAF5L
ELOVL1	BRD2	CAVIN2		OR7A17	ADO	2020-03-01		TMEM59			LRP12		MYOCD	MAPK8IP3			LIPA	NEMP2	MICAL2	KPNA6		SH3TC2	NUDT13	RXRA		HEATR5A	CD55	EPHB2	POU2F3	EGLN1
GPBP1L1	ASH1L	PRR27		DEFB134	HKDC1	AK6		CLCC1			FUT8		PLEKHM3	HNF4G			SLIT1	MAIP1	HIPK3	PHGDH		ADAM12	NOL4	DMRT3		FSIP1	BEND7	MFSD2A	PDPN	ZNF124
IPP	SFRS8	MAB21L4		RFPL3S	SEC24C	UMAD1		DENND2D			PLA2G4C		GABRR2	COL11A2			ZEB1	USF3	AMOTL1	NOTCH2NL		RSAD2	GABRB3	ICOS		SIN3A	MGEA5	TCEANC2	GLRA2	SESN2
PIK3R3	PRDM10	FAM177B		ZNF705G	HECTD2	MCPH1		KCND3			MESDC1		BRSK2	AICDA			MYPN	ADGRA3	CCNT1	EFNA3		ZNF80	TMEM110	DCX		PAQR5	PTER	PRKAA2	COLQ	EPB41
MKNK1	PACRG	TBC1D7-LOC100130357		AC013269.5	ZNF518A	TCIM		DENND2C			PLB1		ZBTB25	MDGA1			RRP8	ADAMTS6	KCNC2	USP21		MAGEC1	C8orf4	WNT3A		CPPED1	CACNB2	NFIA	APBA2	CCDC28B
MOB3C	D4S234E	DENND1B		KCNJ6	SCD	SEMA4D		SIKE1			BNIPL		URB1	TSPYL5			KBTBD4	OTULIN	VSIG10	PRRC2C		SYNPO2	TOX	NFASC		COG7	RET	ROR1	RNF8	ZMYM4
EFCAB14	ARFIP1	SLC49A4		CTD-2140B24.4	HABP2	PLPP6		IGSF3			IRAK1BP1		CCDC175	RUNX1T1			EHD1	RIPOR2	VPS37B	CACYBP		GNL3L	NRIP2	ENPEP		MT1G	PLAU	AK4	HAPLN1	AKIRIN1
STIL	TOP2B	RAD51B		TMEM189	ATRNL1			WARS2			CRB1		NME9	CA7			FCHSD2	ADGRG6	COPZ1	RASAL2		LCN8	NEGR1	HMGN1		TMEM170A	PAPSS2	CTH	PRMT8	ST6GALNAC3
USP24	PPP1R1C	CORIN		SLC16A13	ARFGAP2			HMGCS2			SETD8		ZNF705A	TMEM233			CCDC82	HIPK2	LATS2	NAV1		CIAO1	ATP5G3	DLGAP3		ZNF75A	FAS	HS2ST1	TMPRSS7	PKN2
JUN	DMBT1			DKFZP434E1119	ATG16L2			NUDT17			MDH1B		SCN2A	STK32B			SWAP70	KDM7A	HSPH1	RASSF5			CXCL11	EEPD1		ARL2BP	TRIM5	LRRC8B	SH2D3C	ABCD3
WLS	CAPS2			KRTAP9-7	PAAF1			PRKAB2			SUV420H1		HRASLS5	KIAA1644			COX8A	MTURN	N4BP2L1	2020-03-01			VGLL2	IGLON5		SLC46A1	CADM1	SLC30A7	RALYL	SLC35A3
ZRANB2	E2F5			NOX5	CUL5			MCL1			IQCB1		TRABD2B	RNF207			C2CD2L	MIGA2	EDNRB	ATOH7			EBI3	MICAL3		RHOT1	VEGFB	VANGL1	INPP5J	CSF1
CRYZ	SFRS11			RP11-122A3.2	ADAMTS20			ENSA			C1orf51		JDP2	SCN3B			TMEM136	BEX3	SPATA13	RAB11FIP2			UBE2NL	GRIN2A		DBF4B	LRP5	SLC25A44	KLHL31	CAPZA1
SLC44A5	TRIM6			AL953854.2	USP44			GATAD2B			LPAR5		SMIM17	ST8SIA4			ZNF384		RFC3	ZRANB1			PRKD1	CCNYL1		TOM1L1	TMEM135	SUCO	KCTD4	MAGI3
AC118549.1	ERBB2IP			C10orf107	SCARB1			TPM3			DPH5		GRP	LEP			RBP5		STXBP6	LGR4			KCNA6	RGS6		AP3D1	DUSP16	C1orf21	CABP1	ATP1A2
SYDE2	GPM6A			C22orf24	EMG1			ADAR			TRPM3		LHX3	DTX4			PKP2		GNPNAT1	LIN7C			CCDC68	MICU3		ZNF708	H3F3C	MDM4	TRIM50	VANGL2
ZNF644	STK38			SCRG1	EMP1			PBXIP1			TMEM194B		SV2C	NCS1			SLC6A15		GTF2A1	CELF1			IFNG	PKNOX2		ZNF431	ZNF385A	CDK18	NCOA5	UAP1
EXTL2	RNF17			ITPRIPL1	PPFIBP1			SCAMP3			MINA		HGF	SP7			RASSF8		DAAM1	APLNR			WDR7	BMPR1A		SCN9A	FOXN4	SRGAP2	KIAA1549	NR5A2
WDR47	C1orf9			GPR75-ASB3	DNM1L			MEF2D			NUP205		CCR9	GNAZ			FAR2		FMN1	PRPF19			PAPD5	ASIC1		INPP4A	PDE3A	ATF3	RCAN2	BTG2
NOTCH2	SULF1			C11orf21	HMGA2			CRP			C11orf57		EFNA2	MBD2			FGD4		DMXL2	RSF1			RPF1	ERC2		ZNF334	LETMD1	ZBTB18	DCHS2	RCOR3
CDC42SE1	OSR2			CTD-2260A17.2	SLC25A3			IGSF9			TTLL3		SLC16A12	RASGRF1			SMARCD1		BNIP2	KCTD21				NTN1		RCAN1	RAB3IP	CASC10	ZNF230	KCNK2
LYSMD1	LOC284294			KRTAP19-8	TRAFD1			PIGM			MTERF		PVR	UNC80			HNRNPA1		FEM1B	TMEM123				PRDM16		IFNAR1	THAP2	IPMK	GORASP1	MARK1
POGZ	HLA-DMB			GYPA	RNFT2			PEX19			ZDHHC15		NDST3	CECR6			TSFM		ARNT2	KDELC2				KCNA1		YPEL1	APAF1	ZCCHC24	RAD9B	SLC35F3
S100A16	DSCR8			GPR151	CCNA1			COPA			NGFRAP1		PGR	DNAJC5B			MRPL42		JMJD8	BACE1				USP49		MAGEF1	TCHP	WDR37	ENDOU	FAM171A1
CRTC2	FAM135B			C10orf40	EXOSC8			F11R			FAM65B		FBXO36	SLC26A11			ACTR6		ARL6IP1	TRIM44				LHX8		CHMP2B	CAB39L	CELF2	EMCN	NEBL
SHC1	KIAA1486			WHSC1L1	COG3			RGS5			INSC		CUBN				PEBP1		UBFD1	SLC39A13				KLHL4		LMLN	MBNL2	ARID5B	ANK3	ARHGAP21
YY1AP1	DOK5			RP11-17M16.1	AHNAK2			SCYL3			HSPA12B		ADRA1A				TPT1		GPT2	MS4A1				SAP30BP		PPM1K	ABHD13	WBP1L	RGPD4	ARHGAP12
UBQLN4	ZNF506			RP11-57H12.6	PCK2			KIAA0040			ADAP2		NSG1				CDADC1		LONP2	RELT				PAXBP1		FAM200B	CFL2	SPTY2D1	KCNJ16	HNRNPF
MEX3A	PTPRS			FAM47E	GNG2			RGS16			ZNF366		AARD				PHF11		MT1H	PPME1						NSA2	SSTR1	SLC1A2	NEUROD6	SGMS1
CCT3	HHIPL2			DNAI1	SLC38A6			KIF21B			VSTM2A		DOK6				WDFY2		ZFP1	UBE4A						ARHGEF37	TMX1	SSRP1	FRS3	RTKN2
ARHGEF11	C12orf35			CTC-534A2.2	PLEKHG3			LMOD1			ZNF69		PGBD5				F10		SHPK	KMT2A						ENPP5	FLRT2	NXF1	SMAD9	JMJD1C
USF1	PSORS1C1			ZNF705B	MTMR10			PLEKHA6			PRELID2		RAB3C				NEDD8		UBE2G1	UBASH3B						ALDH5A1	GOLGA8A	CHKA	STAB2	DNAJC12
ALDH9A1	C8orf85			ZNF705D	TMEM87A			NUAK2			ETV7		ZC3H12D				FKBP3		PLD6	BHLHE41						HLA-DRA	MEIS2	PGM2L1	SUSD5	DNA2
TRMT1L	ANKRD26P1			CLECL1	COPS2			NUCKS1			PPAPDC2		DCC				NIN		MSI2	DENND5B						TMEM184A	UBR1	ALG8	RS1	SLC25A16
KLHL12	SRR			PFN3	DTWD1			SLC30A1			CNGA3		ZNF568				TMED10		PRR11	MAP3K12						CSMD1	SECISBP2L	FZD4	GABRP	ACTA2
CYB5R1	MLL3			DCTN5	BLM			ANGEL2			QDPR		FECH				MIPOL1		SMAD4	CBX5						TCEA1	TM2D3	FAM76B	CA10	PANK1
PIK3C2B	CDKN1C			C9orf38	SLCO3A1			SLC30A10			ROCK1		MACC1				CGRRF1		C19orf25	CTDSP2						POP1	RNF111	ALG9	ARX	CPEB3
RAB29	EBF1			ARL14EPL	AMFR			LIN9			LRRTM3		ZNF831				LGALS3		ZNF780B	PPM1H						UTP23	ZNF597	ARHGAP32	BRSK1	EXOSC1
SLC41A1	LOC646743			SCIMP	C16orf70			CCSAP			C1orf173		MBOAT2				ARID4A		FBXO46	KRR1						PPP6C	HOXB3	B4GALNT4	DKK2	GPAM
FCMR	NCRNA00236			GPR75	NIP7			C1orf131			ATXN3		PPIL6				EXD2		KLF2	PPP1R12A						ENOX2	TRIM37	TEAD1	KCTD8	SFXN4
C1orf116	RPP30			FANCD2OS	CRK			GREM2			NUP88		TXNRD3				GLRX5		CDC42EP3	CIT							H3F3B	NAV2	TMEM91	IKZF5
YOD1	ZNF187			AC006455.1	RASD1			AKT3			LY6G5B		DPP10				KLC1		MGAT4A	PXN							CYTH1	EHF	PTGDR	EBF3
PLXNA2	CLASP1			CLDN18	EZH1			HNRNPU			EIF1AY		LSAMP				BCL2L10		ATF2	SRSF9							SUZ12	CD44	NRK	BNIP3
TAF1A	DNAJA3			GZMB	ABCA5			AHCTF1			AFAP1L2		LRRC27				RAB27A		TET3	KIAA1551							CDK5R1	PTPRJ	PAQR9	GATA3
CDC42BPA	PTPN20A			RP11-67H2.1	EPN2			VWA1			P2RY8		STX11				SNUPN		ZC3H6	ANO6							DGKE	YAP1	SLC35F4	BMI1
JMJD4	MLLT10			SELRC1	GGNBP2			ATAD3A			CYB5D1		SOX8				DET1		AGPS	SP1							SS18	TMEM25	SRL	CCNY
ABCB10	SSFA2			UBE3D	BPTF			KCNAB2			TMPRSS4		ST20-MTHFS				LYSMD4		PIKFYVE	TBK1							SYT4	OAF	SLITRK1	UBE2D1
C1orf198	C10orf114			AC024257.1	CEP192			H6PD			C4orf40		TFPI2				MKRN3		GIGYF2	TMTC2							RNMT	EI24	NRARP	NRBF2
SIPA1L2	KIAA1432			MUT	ZNF397			TMEM201			CHRDL1		CSMD3				SNRPN		CDS2	FBRSL1							CLPP	LRP6	CD28	TET1
IRF2BP2	LOC100134229			GPR133	ELP2			CLCN6			UBA5		MTHFS				SNURF		MOCS3	KLF12							LDLR	EPS8	VIP	PPIF
HEATR1	PARP16			SUMO4	RNF165			DDI2			DYDC2		STX5				EIF2AK4		LIF	RAB20							RUVBL2	CAPRIN2	UNC13C	MINPP1
CEP170	COL24A1			GOLGA7B	ZNF714			RSC1A1			FHL2		SLC17A6				DUT		CECR2	PAN3							ASB3	SENP1	VAT1L	CCNJ
CPTP	MGC23284			SLAMF1	ZNF726			OTUD3			APCDD1L		VPS53				EID1		SHANK3	SAV1							AMMECR1L	ITGA5	PF4	LCOR
FAM213B	HNRNPR			AC137056.1	RAB4B			PINK1			ZNF540		OGFRL1				APH1B		NUP210	EXOC5							ACVR1	LIN7A	HCN4	SFXN2
THAP3	LOC440993			BRS3	ZNF547			KDM1A			KIAA1211		ASB11				ERI2		ACTR8	GPR135							MREG	BTG1	INSM2	ADD3
NMNAT1	RAP1A			TCF23	CLIP4			LDLRAP1			SFTPA1						SBK1		GCSAM	FOXN3							PDE6D	GLTP	TBC1D8B	DUSP5
UBE4B	IQCF3			CEBPE	ARHGAP25			PDIK1L			SLC25A21						PLA2G15		ZBTB20	ARF6							LBH	MED13L	TRAF3IP3	FAM160B1
PGD	CCDC45			NLRP10	ZNF638			ZDHHC18			MBLAC2						MON1B		ZNF619	SOCS4							PLEKHH2	PITPNM2	RGPD3	TMEM9B
VPS13D	DAZAP1			AC026703.1	NPAS2			PPP1R8			PABPC5						CXCL16		RAD54L2	TTC9							EPAS1	CCDC92	GRIN3A	TMEM41B
PRDM2	SNORD36B			ASPA	LIMS3			TXLNA			PTAFR						TP53		PPP4R2	KATNBL1							FOXN2	NECAP1	GRAMD1C	SBF2
SPEN	CXCL5			OR10G8	CBWD2			RBBP4			OPN5						SLFN12		CLSTN2	ARPP19							ERLEC1	AEBP2	HORMAD2	RNF141
MRTO4	CXorf40A			PIH1D3	EPC2			ZNF691			DDX60L						ORMDL3		BOD1L1	CA12							GALNT5	GOLT1B	SLC9A4	PSMA1
LYPLA2	HLTF			PPP1R42	NCOA6			TSPAN1			C1QL3						INTS2		CLOCK	AAGAB							PDK1	HOXC11		CHST1
NIPAL3	C12orf64			ZNF460	ZMYND8			BTF3L4			PRKG2						MRPL45		SLIT2	BAHD1							FZD7	RASSF3		KCTD14
DHDDS	SAFB			AL391152.1	ZNF341			GPX7			RPS24						CEP76		PCDH10	TMOD2							ATRN	SYT1		GRM5
SFN	NBLA00301			FLJ00388	PHF20			CPT2			SLC13A1						CCBE1		STOX2	IL16							HUNK	FAM222A		HYOU1
MED18	CCT2			COQ3	CYYR1			TTC4			MFAP3L						IMPA2		PRLR	ABHD2							TTC3	GATC		ZBTB44
TMEM39B	C9orf3			CCDC168	BRD1			RAVER2			CYBB						C18orf25		ERCC8	MAN2A2							MN1	BCL7A		WEE1
NCDN	ANAPC7			C12orf76	RPUSD3			HHLA3			C6orf211						PMAIP1		FAM169A	SMG1							ATXN10	SFSWAP		ARNTL
UTP11	ORC5L			RP1-241P17.4	SLC4A7			IFI44L			2020-09-06						UQCR11		EDIL3	ZKSCAN2							MAGI1	ZNF268		PDE3B
CAP1	ITPR1			PCNXL4	SETD2			FNBP1L			XRCC6BP1						ZNF566		GLRX	NUDT21							TOPBP1	CDK8		C11orf58
ZMPSTE24	ADCK4			C6orf123	PFKFB4			PTBP2			SYT10						HNRNPL		C5orf63	CMTM4							ACAP2	FNDC3A		PDHX
TIE1	FAM110B			TIGD7	PBRM1			VCAM1			GEMIN8						ZNF627		SPRY4	CFDP1							NKTR	ARHGEF7		HSD17B12
RNF220	GIF			C12orf79	EDEM1			S1PR1			LPPR1						ZNF788		SLC12A2	C16orf72							MAPKAPK3	SPTLC2		MS4A7
CMPK1	LOC100132832			HOXD4	TF			PRMT6			TMEM182						MAP1S		SLC26A2	PPP4C							BBX	CDC42BPB		AQP11
MROH7-TTC4	C8orf45			AC012123.1	MBNL1			FAM102B			C1orf192						ZNF493		KCNK5	NFAT5							SEC61A1	ARHGAP5		TMEM126B
PGM1	PLEKHG1			AL009178.1	MFN1			GPSM2			NUDT6						ZNF146		MDN1	KIAA0513							AHSG	NPAS3		SORL1
CYR61	KRTAP9-9			UBE2E3	CRMP1			CELSR2			INTU						TSEN34		SESN1	MNT							IL1RAP	FRMD6		VPS26B
MTF2	FLJ35390			KRTAP19-1	PPARGC1A			AMPD2			FSIP2						ZIK1		GLP1R	ANKFY1							PPAT	FBXO34		STYK1
TMEM56-RWDD3	MED6			KIAA0247	OCIAD2			CTTNBP2NL			SNRPE						ZNF544		CEP57L1	DVL2							SCD5	PRKCH		KRAS
PRPF38B	SLC3A1			AL441883.1	UGT2B4			HIPK1			STARD4						PXDN		URGCP	CDC27							FAM13A	PLEKHH1		CPNE8
STXBP3	CYP2C18			CCZ1B	MFSD8			TTF2			ZC3HAV1						ROCK2		NXPH1	CCDC47							H2AFZ	PSEN1		GXYLT1
KIAA1324	SR140			CYB561D1	SRP72			TXNIP			GPC6						ST3GAL5		MPP6	SMURF2							CAMK2D	EML1		ADCY6
DCLRE1B	LOC344595			AL450307.1	SMARCAD1			TUFT1			TOX3						GPAT2		CLN8	SMCR8							NEK1	TRAF3		ARF3
FAM46C	FAM45B			C14orf23	ALPK1			SNX27			CAPSL						SLC35F5		ASH2L	CPD							PDE6B	ZNF106		ZBTB39
AC239799.1	DYSFIP1			KCNJ15	FAT4			IL6R			TRIM52						WDR33		PTAR1	AP2B1							STIM2	RORA		GNS
NBPF15	VPS45			AC009365.3	DAP			ATF6			GRM1						PLA2R1		RASEF	LASP1							FRAS1	CSNK1G1		CSRP2
CIART	ZNF542			PTRH1	COL4A3BP			POGK			DAAM2						NCKAP1		ZNF510	G6PC3							ANK2	RBPMS2		E2F7
PRUNE1	OBFC2A			SKOR1	C5orf15			MPZL1			RIPK1						SLC16A14		NR6A1	MAPT							NAA15	NPTN		KITLG
PIP5K1A	NPL			FAXDC2	BDP1			SFT2D2			PPP3R2						IL18R1		PNPLA7	TBKBP1							SNX25	PTPN9		ATP2B1
CGN	KLRAQ1			EFCAB5	MCCC2			ZBTB37			C4orf32						TMEM87B		RCL1	YES1							RAD1	PEAK1		UBE2N
SNAPIN	TMEM202			LPHN2	RANBP17			TOR3A			SLC36A2						PKP4		GALNT12	AFG3L2							GTF2H2	PAK6		FGD6
CREB3L4	TMEM178			ZBED2	HACE1			SOAT1			MSH2						UBR3		ZNF189	SMAD2							2020-09-08	SEMA6D		CKAP4
LMNA	C15orf42			SMCO3	DDO			QSOX1			ZNF699						HOXD13		SNX30	ZADH2							DCTN4	ZNF609		PPP1CC
KIRREL1	MS4A5			HCAR1	REV3L			IER5			FGF12						GLS		GTF3C4	ZNF516							NLN	NEO1		ABCB9
PEA15	DEGS1			KCNB2	SNRNP48			RGS2			C2orf44						CASP8		APOO	SMCHD1							VCAN	ABHD17C		WNK1
NHLH1	CFP			SERGEF	MYB			NEK7			GPR125						JAG1		SLC9A7	ANKRD12							POLR3G	SH3GL3		ARID2
FCGR2A	C16orf91			AC027763.2	AVL9			PKP1			SLC26A8						ASXL1		HDX	SOCS6							TSLP	TICRR		TMBIM6
C1orf226	LOC100130950			TEX13B	FKBP9			IPO9			ZNF577						SLCO4A1		MAP7D3	DIRAS1							PURA	CDIP1		DAZAP2
UHMK1	CXorf22			SMIM9	DMTF1			ELF3			GLI2						DNAJC5			ELAVL1							CPEB4	GSPT1		HOXC6
RGS4	TTTY4B			ASCL4	GALNT11			PPP1R12B			C2orf47						C21orf91			GIPC1							MRS2	USP31		CAND1
PBX1	TUBBP5			RLBP1	SYBU			DIEXF			PDE4DIP						C22orf39			ZNF579							MARCKS	N4BP1		RAP1B
PRDX6	C14orf143			LPPR5	BMP1			SERTAD4			TMEM35						DDX17			KDM4B							PKIB	AP1G1		ZDHHC17
FAM20B	ATP6V1B1			2020-03-01	C8orf34			TRAF5			ACOT11						PHF5A			SYDE1							ARID1B	ZFHX3		ZNF84
SMG7	DCUN1D1			RP11-293M10.1	GLIS3			DTL			NSUN7						DAZL			ITPKC							KIAA0895	HSDL1		PSPC1
HMCN1	C12orf72			TYK2	CBWD6			TATDN3			ZCCHC16						SEC22C			ADCY3							VOPP1	CAPN15		FOXO1
ATP2B4	ZNF181			LHX4	RC3H2			RPS6KC1			SFRP2						SHQ1			PPM1G							SAMD9L	PDPK1		ENOX1
MFSD4A	LOC286135			C17orf96	CD274			RRP15			ERO1LB						HCLS1			PRKD3							SRPK2	SRRM2		LPAR6
PFKFB2	C5orf13			HTR2A	UHRF2			FBXO28			FAM150A						DNAJC19			MAP4K3							WASL	ABAT		RCBTB1
BROX	IPW			ACTR5	SNAPC3			IBA57			KIAA1210						RAB5A			SERTAD2							RALA	GSE1		KPNA3
CNIH3	C15orf63			C4orf17	NFX1			RAB4A			LRP2BP						KLHL18			PPP3R1							NPTX2	TRPV3		DIS3
SRP9	HERC6			B3GALT5	RECK			SPHAR			NBEAL1						GFM1			AFF3							INSIG1	FAM222B		TBC1D4
COQ8A	LOC100129662			MICALCL	CBWD3			URB2			FAM46D						TP63			RND3							MTMR7	ACACA		SPRY2
RHOU	DACH2			MAMDC4	S1PR3			GALNT2			LAX1						MAD2L1			STAM2							THAP1	ACLY		ZIC5
EDARADD	ZNF630			QRICH1	AP1S2			SPRTN			LRRTM2						PIGG			COBLL1							TNKS	SP6		TMTC4
KIF26B	PMS2L5			AC007375.1	SUV39H1			NTPCR			MESDC2						UGT2B28			STAT1							PDLIM2	SRSF1		EFNB2
DIP2C	MBD1			2020-03-07	FHL1			KCNK1			GPR37						DCK			FAM126B							NRG1	GNA13		PDS5B
ASB13	SPRED2			SFTPA2	MTM1			COA6			UPK3B						NUP155			TMEM237							ZFHX4	FAM104A		RAP2A
FAM107B	TESK2			LCMT2	ZNF275			MTR			ETV3L						SGTB			PER2							LAPTM4B	SUMO2		NOVA1
ST8SIA6	SRPRB			CCL18	BRCC3			KLF6			C20orf202						GCNT4			PPP1CB							EFR3A	CSNK1D		FBXO33
SKIDA1	GPR81			HAVCR1				SFMBT2			ST7L						F2RL2			SEMA4F							PLAA	CASC3		GCH1
JCAD	RGSL1			HLA-DOA				USP6NL			ANGPT2						ERAP1			SOWAHC							DDX58	WIPF2		OTX2
ITGB1	CCDC46			ANKRD55				CCDC3			G6PC2						ALDH7A1			TTL							GDA	NGFR		SIX1
PARD3	BACH1			ZNF677				ZNF33B			CCNI2						SLU7			SLC20A1							RORB	PPM1E		SGPP1
RASGEF1A	HCG2P7			NPFFR1				A1CF			PRPF38A						MAPK9			HAT1							FAM120A	YPEL2		ZFP36L1
CXCL12	UBASH3A			ADIPOQ				CSTF2T			ZNF90						C7			BMPR2							PIGA	DCAF7		RPS6KA5
DEPP1	C15orf44			NDUFS7				ZWINT			UTP11L						GAPT			UQCC1							NAP1L2	LPIN2		FBLN5
PARG	LYPLAL1			TMEM66				RHOBTB1			KRTAP4-2						GTF2H2C			BLCAP							ATRX	TRAPPC8		PAX9
TIMM23	LOC340074			ARHGAP19-SLIT1				SAR1A			PIGR						IQGAP2			SERINC3							TSPAN6	LDLRAD4		PELI2
PCBD1	FAM86C			PROZ				PSAP			MPV17L						ATG10			RIMS4							ZNF280C	GALNT1		CCNK
MICU1	MUS81			FBXL8				MRPS16			PHF12						WDR36			DIDO1							ARHGEF6	ONECUT2		EIF5
POLR3A	SYT16			TCTE1				ANKRD1			MTUS2						PCDHB12			GZF1							FGF13	MIER2		ZBTB42
WAPL	CNOT4			ERP27				FGFBP3			ERO1L						GRPEL2			TGIF2							GK	INSR		SHC4
SFRP5	GCFC1			KCND2				SORBS1			ZFP28						EXOC2			TOP1							CCDC120	CHERP		NEDD4
DNMBP	FILIP1			ZNF843				ARHGAP19			CRISPLD2						TUBB2A			SNAI1							CHIC1	NFKBID		SEMA7A
MRPL43	AWAT2			NT5C1A				MORN4			DNAJC3						RRAGD			SRGAP3							BCORL1	SERTAD3		NMB
NPM3	PICALM			C3orf27				ERLIN1			CAGE1						OSTM1			NAA50								LYPD3		GREM1
ACTR1A	LOC285548			SLFN13				ABLIM1			MMAA						FAM8A1			OSBPL11								GYS1		DLL4
SH3PXD2A	GLT25D1			ISPD				GFRA1			ZIC1						MAPK13			AMOTL2								ZNF329		C2CD4A
HSPA12A	LDB2			ZNF488				PDZD8			KIAA1737						MAD2L1BP			MSL2								DOT1L		CHD2
TIAL1	KTELC1			ZNF667				CACUL1			FUCA2						RNF217			CAPN7								MAP2K7		NR2F2
ECHS1	TPM1			EIF4E3				ATE1			GPC5						NOD1			GPD1L								CRTC1		ARRDC4
PFKFB3	LOC440040			C16orf54				CHST15			GLYAT						PAXIP1			ACVR2B								GATAD2A		ASB7
MCM10	ZNF680			ANKRD18B				UROS			ECT2L						GLCCI1			PRKCD								DPY19L3		UNKL
WAC	LOC100133029			RP11-422N16.3				FAM196A			DAPP1						STEAP2			U2SURP								SIPA1L3		LITAF
ZNF37A	GPR56			ITGA2B				MKI67			QTRTD1						CASD1			OPA1								ZFP36		CDR2
DKK1	DLEU2L			S100A7A				NET1			PPAP2B						XKR6			SMIM14								CALM3		YPEL3
REEP3	C10orf118			CA8				ARL5B			GPR126						NKX3-1			NAP1L5								ZNF470		RPGRIP1L
EIF4EBP2	LRRC3B			VGLL1				RAB18			CTSO						RSPO2			CCNA2								E2F6		CNOT1
FAM35A	LOC645431			IYD				ZNF22			NAMPT						ERI1			SETD7								ATAD2B		CDH11
HIF1AN	OXNAD1			SLX4IP				CISD1			ZNF451						DDHD2			OTUD4								DNAJC27		MTSS1L
PAX2	TMEM229A			FOXL1				TFAM			PAX3						ADAM9			SLC10A7								FAM98A		PHLPP2
NEURL1	MAEL			MED30				VPS26A			C1orf112						MCM4			PCGF3								CYP1B1		CBFA2T3
VTI1A	LOC100271832			FKBP14				SGPL1			PELI1						CPNE3			HTT								SOS1		SNN
TCF7L2	LOC554223			WNT2B				SAMD8			CDHR3						SUSD1			UBE2K								GFPT1		PRKCB
ADRB1	NID2			TMPRSS11BNL				TMEM254			ACO1						HDHD3			TMEM33								PAIP2B		CDH5
TDRD1	SFRS18			MIOS				CCSER2			C7orf41						STOM			MOB1B								SEMA4C		CBFB
WDR11	ARMCX4			GAREM				SNCG			C6orf195						ZBTB6			2020-09-11								LONRF2		CTCF
DOCK1	EGFLAM			MPL				TNKS2			PHC3						TOR1A			AFF1								ACVR1C		NEURL4
ZNF511	RXRG			GPR89C				ENTPD7			C2orf80						DOCK8			PDLIM5								BAZ2B		MYH10
MTG1	C1orf201			GBX1				SFXN3			USP26						SYK			RAB33B								SCN1A		SLFN11
GATD1	C6orf114			FAM134C				BTRC			FAM122A						PTPDC1			DROSHA								MSTN		SYNRG
SLC25A22	PHKA1			TMPRSS5				FBXL15			2020-09-04						MAGT1			RICTOR								PGAP1		LSM12
CHID1	C2orf34			TNFRSF25				CNNM2			RASA1						GPC4			SREK1IP1								RAPH1		CBX1
TOLLIP	TMEM14C			C14orf105				SLK			QPCTL						PRRG1			ENC1								INO80D		HOXB8
AC068580.4	NCRNA00119			TACR1				ACSL5			ZNF648						TAF1			TMEM167A								IKZF2		PHB
IGF2	ADAM5P			ZNF804B				SEC23IP			THRA						MTMR1			MEF2C								ARL4C		ANKRD40
NAP1L4	CXorf41			AC005477.1				BUB3			TBX4						VBP1			PJA2								KLHL29		MBTD1
HBE1	ZNF318			ZNF486				BET1L			CARD8						ZFY			PAPD7								KCMF1		MMD
TPP1	ATP8B4			RP11-366L20.2				SIRT3			CREG2									SNX18								ACVR2A		MTMR4
SAA4	C1orf83			TAAR5				OSBPL5			JHDM1D									APC								CERS6		APPBP2
SAA2-SAA4	DGKB			MLF1IP				TRIM66			CLEC2B									PDLIM4								NABP1		MED13
HPS5	IL17RE			MATN1				RRAS2			ZNF696									PCDHA9								CREB1		SLC39A11
CCDC34	NAT15			C1QTNF7				BDNF			DIAPH2									ADRB2								AGFG1		GRB2
MPPED2	CCDC111			CSNK2B-LY6G5B-1181				TIMM10			FCRL5									BLOC1S5								LZTS3		HIC1
CD59	LOC100132111			SLC2A5				UBE2L6			SLC4A4									ATXN1								RALGAPA2		MAP2K4
TP53I11	SECISBP2			AGER				DDB1			SIK3									IER3								PLAGL2		ADORA2B
SYT13	KIAA1704			ITIH6				ATL3			PEX12									MMS22L								EIF2S2		WSB1
AMBRA1	MTMR15			DIRAS2				SLC25A45			C15orf43									FYN								CABLES2		NLK
OSBP	PUS7			SLC30A6				PPP1CA			ZBTB1									BCLAF1								CDC25B		TAOK1
VWCE	EME1			RP6-24A23.6				CPT1A			MNDA									PPIL4								RPN2		NF1
CYB561A3	FAM7A3			CLDN8				FAM168A			SLC22A25									UFL1								NCOA3		SLFN5
GANAB	ITSN1			AC006132.1				RAB30			CENPW									TAB2								FAM217B		MSL1
UBXN1	PIWIL4			MAPK10				SESN3			SFPQ									TBP								ADAMTS5		RARA
FOSL1	GTF2H2B			GSTM2				MMP3			MUC19									ELMO1								SYNJ1		ARL4D
SHANK2	FAM70A			GABRA2				EXPH5			KNDC1									VGF								RUNX1		GOSR2
DHCR7	LCK			PROX2				MPZL3			RHOH									ORC5								BRWD1		NPEPPS
ARRB1	ELP2P			TEX13A				CDON			ULBP3									CEP41								C2CD2		KPNB1
PAK1	AKR1E2			HIST1H3G				OPCML			P2RY13									C1GALT1								SLC5A3		DYNLL2
MRE11	KIF23			ACE				TUB			TSPAN2									ITGB8								AGPAT3		RPS6KB1
MAML2	RHOA			GJD3				USP47			C3orf65									MOSPD3								PRR14L		TLK2
SLC35F2	GCOM1			CCL22				LDHA			FCGR1A									DNAJB9								ELFN2		THOC1
RDX	C12orf40			VPS52				EIF3M			KRTAP4-5									PSD3								LIMK2		HDHD2
AP001781.2	C5			DYM				LDLRAD3												EGR3								TNRC6B		SEH1L
USP28	ANKRD30B			GYG1				RAG1												ZNF395								PPARA		GATA6
PCSK7	LOC415056			RP11-192H23.4				CRY2												JPH1								CCDC71		DTNA
DDX6	KIAA0146			SERF1A				ATG13												ZNF704								DCP1A		MKNK2
DPAGT1	FAM38B			SERF1B				C11orf49												RBM12B								PRICKLE2		KHSRP
MCAM	COX4NB			CFHR4				CTNND1												HAS2								CBLB		ADAMTS10
THY1	DKFZp434L192			MAL				MS4A4A												DERL1								GSK3B		CACNA1A
MSANTD2	C13orf18			PMF1-BGLAP				FRMD8												ASAP1								HEG1		NR2F6
ETS1	GBP5			CLLU1				KDM2A												VPS37A								ZNF148		ZNF100
TIMM10B	TFAP2D			ST8SIA3				SSH3												LPL								SERP1		BBC3
DNHD1	RSPH3			NHP2				PPP6R3												BNIP3L								ZMAT3		CTU1
RPL27A	PPP3CA			PGBD4				FADD												FZD3								GNB4		ZNF350
CTR9	TAF9			GAGE1				PPFIA1												YTHDF3								ATP13A3		BCL3
FAR1	TGIF1			LIX1				INPPL1												SURF4								SLC6A6		FOSB
NAT10	TMPRSS11E			AC008964.1				RPS3												TGFBR1								NR2C2		GRIN2D
FJX1	ALDH8A1			FCGR3B				ACER3												ZNF618								TMA7		YWHAQ
API5	SENP7			SCN10A				PANX1												RABGAP1								ABHD6		WDR35
TTC17	ARL6			KIAA1033				FUT4												MVB12B								MITF		MATN3
MADD	EREG			NELL2				JRKL												RALGPS1								POGLUT1		ITSN2
TMX2	TPTE2P3			C10orf85				IL10RA												SMC1A								CHST2		ZFP36L2
TMX2-CTNND1	HULC			SLC25A48				ARHGEF12												OPHN1								TSC22D2		NRXN1
AP001931.1	SOSTDC1			PPFIA2				SC5D												RLIM								MED12L		XPO1
ZFP91	TACC1			GPR26				JAM3												AMMECR1								RAP2B		TGOLN2
ZFP91-CNTF	GTF3A			KBTBD11				KDM5A												RAP2C								ARHGEF26		STARD7
TKFC	LOC441454			CD8A				C12orf4												REPS2								SEC62		EDAR
FADS2	SNAP91			C17orf102				M6PR												XIAP								AFAP1		RGPD6
INCENP	ARL14			DNASE2B				OLR1												HMGB3								GRSF1		NCKAP5
UQCC3	ZNF160			IVL				BCAT1																				ANKRD17		GALNT3
OTUB1	C4orf42			TYW1				IPO8																				ANTXR2		STK39
RPS6KA4	LOC653653			GSX1				ASB8																				SLC7A11		NFE2L2
SNX15	DPY30			TRIM48				SPRYD3																				LRBA		CALCRL
ARL2-SNX15	C2orf88			TKTL2				RNF41																				HMGCS1		TFPI
MRPL49	HOXA9			MAEA				DCTN2																				SSBP2		HSPD1
POLA2	DCLK1			KCNA7				C12orf66																				FAM172A		SATB2
SSSCA1	FSTL5			SCML4				PHLDA1																				NREP		ABCA12
PELI3	KGFLP1			CCDC107				BBS10																				STK10		FN1
DPP3	VIT			RNASE13				OSBPL8																				SREK1		EPHA4
RCE1	XRN2			SNTN				GALNT4																				PIK3R1		IRS1
RPS6KB2	TSGA14			FOXR2				POC1B-GALNT4																				MAP1B		SOX11
TPCN2	MFAP1			NDUFV2				TMCC3																				HMGCR		RNF144A
MYEOV	LRRIQ1			KIAA1199				PAH																				AGGF1		ID2
CCND1	USH2A			PCDHB7				C12orf73																				JMY		LPIN1
CTTN	LOC728640			CNTNAP3B				NFYB																				DCP2		NCOA1
POLD3	C8orf83			KMO				ALDH1L2																				SOWAHA		WDR43
RNF169	KRT222			ACKR4				BRAP																				SMAD5		EHD3
SERPINH1	APOD			MADCAM1				DDX54																				NEURL1B		DYNC2LI1
UVRAG	MIA			CPLX3				C12orf49																				CREBRF		PPM1B
EMSY	GDE1			NEK10				KSR2																				NSD1		CCDC85A
ZC3H12C	PRAMEF22			ZNF519				MSI1																				SLC22A23		SNRNP27
HSPB2	C6orf182			PIGZ				TRIAP1																				AKIRIN2		TMSB10
HSPB2-C11orf52	CCDC109A			OR2T2				SBNO1																				PNISR		KDM3A
DIXDC1	C10orf18			AL139099.1				SLC15A4																				CEP85L		RMND5A
CEP164	SFRS9			CCDC38				POLE																				SLC18B1		GCC2
CBL	MRPL9			EIF3H				ANKLE2																				PDE10A		RGPD5
OR8G5	LOC645166			CCDC43				ERC1																				GCNT2		CCNT2
APLP2	GLT25D2			APCDD1				PEX5																				TMEM170B		GPD2
ACAD8	ZNF302			CD180				CLEC2D																				ID4		GCA
MRPL51	RRN3P2			FAIM3				CREBL2																				PRR3		INPP1
NOP2	WISP3			FAM105B				APOLD1																				UHRF1BP1		MFSD6
C1RL	MOBP			GOLGA6C				H2AFJ																				ANKS1A		AOX1
C1R	ATR			C15orf27				DERA																				ZFAND3		NRP2
PZP	HEXB			KRTAP4-9				KLHL42																				FOXP4		CAB39
TAS2R20	ZNF434			PCTP				ALG10B																				MDFI		B3GNT7
HEBP1	TMEM144			SDPR				LRRK2																				KLHDC3		MLPH
TM7SF3	KRTAP4-1			MUC7				IRAK4																				CD2AP		UBE2F
SINHCAF	LYZ			MSC				GPD1																				SH3BGRL2		ING5
KIF21A	WBP1			MALT1				ATF1																				FOXO3		FASTKD5
YAF2	EIF2C2			LCE3D				METTL7A																				SMOC2		C20orf194
TWF1	CLEC4M			FAM73B				ERBB3																				HOXA5		FLRT3
SLC38A1	CLCA3P			MYO1H				PA2G4																				HIP1		SPATA2
AMIGO2	C1orf128			FREM1				SLC16A7																				CDK6		TMEM189-UBE2V1
KMT2D	ACSM3			FBXO3				TBC1D30																				NRCAM		UBE2V1
TUBA1A	TRIM10			GLTPD1				FRS2																				KIAA1147		SNAP25
CERS5	LOC646813			NTHL1				RAB21																				KMT2C		ITCH
LIMA1	LOC338579			PDE6A				TMTC3																				SNX10		EPB41L1
SLC11A2	LAPTM4A			NRIP3				SCYL2																				CCM2		YWHAB
GALNT6	DNMT3L			AC079341.1				POLR3B																				TMEM248		PARD6B
KRT6C	ENPP3			ENO4				SUDS3																				GTF2I		VAPB
KRT3	CRELD2			OIT3				UNC119B																				CDK14		STX16
RARG	SFRS12			METTL20				MLXIP																				CALU		SS18L1
GTSF1	C18orf20			FGFR1OP2				KNTC1																				MKLN1		NRIP1
ANKRD52	NCRNA00092			CCDC33				BRI3BP																				UBN2		ERG
B4GALNT1	LRRC37B2			GOLGA8I				AACS																				CNTNAP2		SIK1
AGAP2	SNORA33			GOLGA8M				ZMYM5																				ZNF783		USP25
DPY19L2	ELK3			C1orf115				SKA3																				SOX7		DYRK1A
GRIP1	LOC162632			TAOK3				SHISA2																				RAB11FIP1		TXN2
CPM	SART3			RAP1GAP				SLC7A1																				MMP16		MRPS25
NAP1L1	C3orf24			ADAMTS14				KATNAL1																				NCALD		THRB
CCDC59	CCDC89			STK17B				KBTBD6																				AGO2		OSBPL10
NT5DC3	LOC728485			C2orf15				KBTBD7																				SLC7A2		CSRNP1
NUAK1	ZNF816A			KIAA1841				SLC25A30																				HMBOX1		RYBP
PRDM4	CKB			DRAXIN				ATP7B																				UNC5D		GATA2
CORO1C	CLEC12B			ZNF502				KCTD12																				SPIDR		RPN1
KCTD10	DLEU1			GBGT1				MYCBP2																				CHD7		PLXND1
NAA25	CSTL1			CLEC1B				RNF219																				ZBTB10		TMCC1
SLC8B1	TTBK2			VWDE				SLITRK6																				MAL2		STAG1
SDS	C14orf145			GPR61				DZIP1																				NFIB		EIF5A2
DIABLO	SFRS15			TTPA				DCUN1D2																				DCAF12		TNIK
AC048338.1	LOC100128811			ONECUT1				RASA3																				SHB		PLD1
DHX37	ANKRD43			SHISA6				ZMYM2																				ABHD17B		SETD5
STX2	MBL1P			GJA3				FREM2																				INIP		SLC6A1
ZNF605	LOC340094			PHF7				DGKH																				RAB14		PPARG
RHNO1	KDELR2			SLC26A9				DNAJC15																				STRBP		PLCL2
TULP3	DNAJB1			PRR23C				TRIM13																				GOLGA1		NR1D2
CCND2	TTTY1			CASS4				BORA																				FAM102A		STAC
TIGAR	ZFP112			EIF5AL1				NDFIP2																				FNBP1		ABHD5
PLEKHG6	RNASEN			RBBP9				IPO5																				VAV2		CACNA2D3
GNB3	PABPC1			PLA2G2D				BIVM																				FAM206A		KBTBD8
ENO2	SLC17A3			POC1B				RNASE1																				PALM2		ARL13B
C12orf57	C18orf19			ZDHHC11				HNRNPC																				UGCG		ST3GAL6
SLCO1C1	CRISP1			SPATA6				RBM23																				SLC25A25		ALCAM
ETNK1	C2orf58			SLC25A40				CDH24																				SLC27A4		ATP6V1A
LRMP	ACBD7			SLC45A2				TINF2																				FUBP3		PDIA5
PFKM	TMTC1			NAA11				SDR39U1																				COL5A1		SEC22A
TROAP	THRSP			TMEM231				MBIP																				PRKX		DNAJC13
DIP2B	DNAJC24			HDC				CLEC14A																				WNK3		ARMC8
ACVR1B	SMYD5			CSF2RA				KLHL28																				USP51		FBXO45
MUCL1	SLC6A16			SAMD5				GMFB																				SNX12		CCDC149
CDK2	C4orf34			TRPA1				SYNJ2BP																				BRWD3		FRYL
RAB5B	FAM7A1			TMEM178A				MAP3K9																				MMGT1		USP46
SUOX	C15orf29			GOLGA8J				ZFYVE1																				TXLNG		ARSJ
RPL41	C6orf192			FTSJ2				NUMB																				ZFX		FBXW7
MBD6	LGI4			PRKAR2A				ENTPD5																				ZNF81		SH3RF1
DTX3	USP34			KIAA1045				RPS6KL1																				CLCN5		VEGFC
OS9	LOC400043			FOXD2				MLH3																				MSN		ADD1
TSPAN31	TERF2			GOLGA8H				VIPAS39																						MED28
USP15	FAM108C1			ARHGAP10				ALKBH1																						PCDH7
MON2	STEAP4			SEMA3E				SEL1L																						KLF3
XPOT	GIMAP7			VEPH1				GALC																						DCUN1D4
DYRK2	C9orf6			GPALPP1				CCDC88C																						PDGFRA
SLC35E3	LOC554249			COX15				MOAP1																						CEP135
YEATS4	ZNF235			ARRDC5				CCDC85C																						RUFY3
NAV3	PROM1			MLKL				SLC25A29																						CDS1
METAP2	C10orf68			SEPN1				BAG5																						HERC3
TMPO	PART1			C20orf196				APEX1																						UGT8
UNG	FAM35B			FAM195B				TOX4																						KIAA1109
ACACB	TRIM21			HIST2H2AA4				DHRS4																						GAB1
ERP29	FBXO42			TECTB				DHRS4L2																						SMAD1
OAS2	CLASP2			AC002472.13				NFATC4																						EDNRA
FBXW8	SNORD127			LHPP				PSMC6																						TRIM2
PRKAB1	SLA			CTC-432M15.3				STYX																						RAPGEF2
AL021546.1	PRAMEF18			HRK				SAMD4A																						CLCN3
MLEC	DYT3			HPCAL4				AP5M1																						GALNT7
TMEM120B	LOC641298			NAT8L				NAA30																						LPCAT1
FZD10	THSD7B			CPAMD8				MPP5																						LIFR
RAN	TBX19			CDHR2				SLC39A9																						IL6ST
MMP17	DSE			ZKSCAN3				PAPLN																						MIER3
ZNF10	AMTN			SLC30A2				LIN52																						PLK2
CRYL1	C14orf118			C10orf54				FLVCR2																						DEPDC1B
MTMR6	C2orf63			PYDC1				GPATCH2L																						TRIM23
PROSER1	EXOC6			ZNF573				UBR7																						LYSMD3
INTS6	SFRS2IP			ZNF487				C14orf132																						ELL2
STK24	C21orf121			FAM71F2				INF2																						EPB41L4A
TUBGCP3	LOC440416			MYOZ3				NIPA1																						SEMA6A
GAS6	FAM30A			ATP10B				NOP10																						LOX
AL359736.1	AGK			C6orf201				AQR																						ZNF608
NUP58	LOC440248			CHP2				SRP14																						KIF3A
POLR1D	CST9			AC000003.2				INO80																						AFF4
NHLRC3	LOC100129858			AC025278.1				PLA2G4F																						HBEGF
AKAP11	TTC9B			PVRL3				PPIP5K1																						NR3C1
HNRNPA1L2	BAZ1A			FAM133A				SHF																						ADAM19
HS6ST3	CEACAM5			C11orf87				GNB5																						FAM193B
PCCA	PPP2R5E			ANGPTL7				MYO5A																						GFPT2
ATP11A	C5orf41			THSD7A				CALML4																						SUB1
CCNB1IP1	FAM178A			C14orf144				MYO9A																						PTGER4
SUPT16H	ADAMTS9			HLF				HEXA																						ISL1
PRMT5	ZNF574			RPP25				TBC1D2B																						ITGA2
HOMEZ	STAG3L3			CCDC177				MEX3B																						NDUFS4
NFKBIA	NKPD1			EDN3				KIF7																						TNPO1
MAP4K5	C10orf140			ART4				FAN1																						PDE8B
ATG14	FLJ44313			GUF1				SCG5																						MAN2A1
SIX4	PMPCB			TRIM58				VPS18																						SRP19
RAB15	DMBX1			GOLGA6A				BLOC1S6																						PRR16
ERG28	RFK			GOLGA6D				USP8																						SEC24A
TC2N	LIMS3-LOC440895			TNNT3				TCF12																						PAIP2
ITPK1	PHLDB2			LPPR4				FAM81A																						NIPAL4
GON7	HAND2			CHST4				RAB8B																						CCNG1
BTBD7	SGEF			PPAPDC1A				SNX1																						NUP153
DICER1	SLC17A8			FAM110C				MAP2K1																						RGL2
BCL11B	FAM108B1			HAPLN3				CORO2B																						COL21A1
WARS	C7orf31			RPUSD2				GLCE																						CNR1
HSP90AA1	C2orf29			SYT2				THSD4																						RNGTT
MOK	FLJ30307			CPSF4L				SENP8																						CCNC
PPP1R13B	SYT9			ZNF285				ARIH1																						BEND3
ATP5MPL	C13orf37			GPR173				CD276																						TSPYL1
BRF1	AFMID			MCHR2				IREB2																						FAM184A
PSME1	C5orf44			KCNIP4				ZSCAN2																						REPS1
KHNYN	LOC729852			AC093802.1				PDE8A																						HIVEP2
NUBPL	RYR2			AC002451.1				AKAP13																						RGS17
PCNX4	TINAG			SLMO2				AEN																						IRF4
RBM25	KIAA1012			DAK				ZNF710																						CDYL
YLPM1	ZNF582			FAM221B				SEMA4B																						RREB1
VASH1	ZNF292			KCNV1				NGRN																						RNF182
NRXN3	DSG1			GOLGA8N				MCTP2																						CAP2
SPATA7	TBX1			FAM203A				SYNM																						MAPK14
PAPOLA	PRG4			AKAP4				LUC7L																						BRPF3
VRK1	AGBL3			TMEM218				RPUSD1																						TFAP2B
PPP2R5C	CASC2			GOLGA8K				GNG13																						BAG2
TECPR2	USP29			AP3B2				ZNF200																						POU3F2
TNFAIP2	LHCGR			GOLGA8R				ZNF500																						LIN28B
TRMT61A	LEPREL1			ZNF792				EMP2																						AMD1
AL139300.1	MAK			GOLGA8O				RSL1D1																						SLC16A10
ZFYVE21	SLC4A10			BTN1A1				PARN																						NUS1
PACS2	SLC5A12			NODAL				XYLT1																						SLC35F1
NIPA2	ZNF781			KRT83				THUMPD1																						NCOA7
GOLGA8B	HCP5			UBE2D4				EARS2																						HINT3
BMF	LOC152742			TRIP11				ARHGAP17																						RSPO3
RMDN3	FLJ41200			C22orf42				VPS35																						AKAP7
TP53BP1	DCAF8			FAM106A				FAM192A																						EYA4
MYEF2	TRIM24			CACNA2D1				GOT2																						PDE7B
CEP152	HYAL4			ARHGAP30				SLC12A4																						MAP3K4
GABPB1	CD1E			IL7R				CMTR2																						QKI
MYO5C	C10orf75			KIAA1407				TXNL4B																						C6orf120
ANXA2	CASC1			KRT77				TAF1C																						TNRC18
VPS13C	CIB1			GRAMD2				ZDHHC7																						FAM126A
HERC1	SSX3			ELMOD1				EMC8																						IGF2BP3
AC107871.1	ZNF709			BATF2				FBXO31																						HOXA10
TLE3	C1orf144			LRRC38				SLC7A5																						HOXA13
THAP10	LOC285972			FCRL4				SPATA2L																						POM121C
EDC3	EEA1			PAOX				VPS9D1																						FAM133B
FAM219B	NGEF			LIPH				RAB40C																						PDK4
MESD	ZNF14			CSNK1A1L				E4F1																						RELN
HOMER2	LOC134466			RP11-111M22.2				GLIS2																						ZNF800
HDGFL3	PRCD			ANKRD34B				UBN1																						CREB3L2
SEC11A	MGC131512			RASL10B				ALG1																						TMUB1
MESP1	LOC100128977			FPR1				RMI2																						USP42
ANPEP	LOC221442			ARPC4-TTLL3				MKL2																						IKZF1
ARPIN	UBE2CBP			TMEM194A				TMC7																						EGFR
SELENOS	C13orf38			PIK3CD				ITPRIPL2																						LIMK1
RTF1	LOC100131096			MEI4				ACSM2A																						RSBN1L
TYRO3	GDF5			ZSCAN31				METTL9																						ANKIB1
MGA	C18orf8			CYP4F2				IL21R																						PEG10
MAPKBP1	LOC283070			RP11-73M18.2				ATXN2L																						MEPCE
CAPN3	SEC16B			ATOX1				ALDOA																						FOXP2
AC012651.1	TXNDC6			PIANP				ARMC5																						MET
SNAP23	LOC401164			SNTG1				MT1F																						CALD1
ADAL	LOC100147773			UPB1				CX3CL1																						EN2
SERF2	C3orf23			AC174470.1				USB1																						MFHAS1
AP4E1	ITIH5L			FNDC9				PDP2																						LONRF1
MINDY2	LOC100132724			POLE3				SLC7A6																						CNOT7
SMAD3	VENTXP1			HRH3				SNTB2																						ASAH1
BBS4	C20orf177			SLC4A5				PDPR																						SFRP1
CLK3	TBC1D7			NDUFB9				GAN																						TMEM68
SCAMP5	MUTED			GPR161				HSD17B2																						PLAG1
C15orf39	POM121L4P			PPP1R10				HSBP1																						ASPH
SNX33	LOC145474			GRIN2B				MLYCD																						ARFGEF1
HMG20A	MOSC1			GRK7				RPL13																						SLCO5A1
DNAJA4	FLJ45256			NCR3LG1				CDK10																						EYA1
ZFAND6	KIAA0776			SLC15A1				METTL16																						UBE2W
AC091167.2	DEF8			PAK3				SLC25A11																						GEM
UNC45A	HSPC159			PET112				ZNF594																						GDF6
RCCD1	IQUB			PKD1L2				NCOR1																						UBR5
IGF1R	STAG3L1			CNRIP1				ZNF624																						ZHX1
NPRL3	LOC644936			CD200R1				ZNF286B																						FAM84B
MRPL28	VNN3			LANCL3				USP22																						VDAC3
METTL26	ADAM18			SGPP2				C17orf51																						PKIA
FBXL16	CP110			WIPF3				SGK494																						NECAB1
MRPS34	C9orf80			CENPI				FLOT2																						DPY19L4
ZSCAN32	LOC643955			LPCAT2				NUFIP2																						SDC2
NAGPA	ADORA3			NLGN4X				SSH2																						RNF139
NOMO2	ACADSB			F13A1				CRLF3																						RFX3
ZNF764	GRIA2			NKX6-3				SRCIN1																						TTC39B
DNAJA2	CHD9			C1orf106				PIP4K2B																						ELAVL2
NETO2	FAM35B2			AC008443.1				FBXL20																						RNF38
IRX3	LOC285045			MLC1				DUSP3																						FBXO10
CES1	SLC1A7			ZNF556				TMEM101																						GOLM1
CIAPIN1	NTNG1			HIST2H2AA3				GJC1																						NFIL3
SLC38A7	LRRC48			TEX26				MRPL10																						ABCA1
TK2	LHFPL3			SLC2A11				RNFT1																						TOR2A
ZDHHC1	C17orf104			RNF168				CYB561																						FAM78A
ATP6V0D1	PWRN1			ZNF812				STRADA																						TSC1
NOB1	PGK1			CTD-2368P22.1				ICAM2																						CNTLN
COG4	LRRC16A			AJAP1				TEX2																						PIP5K1B
ADAT1	EFHA2			AC104667.3				C17orf58																						VPS13A
CMC2	CCDC102B			PHACTR1				CASKIN2																						COL27A1
MBTPS1	IGLV2-14			ANKRD24				ACOX1																						PAPPA
TLDC1	MDM1			ZNF442				CANT1																						NEK6
COTL1	KANK1			SOHLH2				TBC1D16																						ZBTB34
MTHFSD	ORC6L			MC2R				SLC38A10																						TAB3
ZCCHC14	C12orf69			ZNF260				PPP1R27																						BCOR
PIEZO1	COX7A2L			CYP4F3				FASN																						MED14
GALNS	GPR84			UBXN10				FAM57A																						ARHGEF9
CHMP1A	UBE2G2			NDC1				MIS12																						SMARCA1
FANCA	FAM149A			PDK3				GLP2R																						ATP11C
FAM234A	SPTA1			SLC25A51				ZNF286A																						NHS
PIGQ	TMLHE			ZNF641				MPRIP																						PTCHD1
CACNA1H	PDE1C			LAYN				MAPK7																						GSPT2
CRAMP1	LOC732226			TNFSF4				SLC47A1																						APOOL
AL031708.1	FLJ16124			OARD1				KSR1																						FAM199X
JPT2	LOC643837			SLC24A2				TMEM199																						NXT2
NUBP2	ODZ3			GALR1				SARM1
TRAF7	TXNDC3			AC124890.1				GOSR1
FLYWCH1	C5orf4			C1orf180				ZNF207
PAQR4	MOV10L1			PNMA5				CDK12
NAA60	C2orf90			HDHD1				CSF3
AC025283.3	LOC400604			HMGN2				STAT5A
VASN	LOC285456			LYRM7				ATP6V0A1
PMM2	PTPRA			CTA-299D3.8				RUNDC1
ATF7IP2	RPAP2			TMEM213				PNPO
PDXDC1	ZNF254			EFS				NFE2L1
NOMO3	SPEF2			RAB42				SNX11
TMC5	HYDIN			XG				KAT7
CCP110	C21orf34			NBPF3				ITGA3
LYRM1	ZNF485			PAMR1				PDK2
TNRC6A	LOC253264			VWA5A				RSAD1
NFATC2IP	C8orf38			RNF187				STXBP4
QPRT	C2orf55			DUOXA2				AKAP1
MAZ	PLK1S1			KIAA2018				CDR2L
ZNF771	EPHA5			ZNF99				KCTD2
RNF40	GLYR1			UQCRFS1				TSEN54
CNEP1R1	LOC285556			IL17RD				CBX2
CCDC113	CNGA4			MT1A				RNF213
CMTM3	IL23R			HCG27				HGS
PLEKHG4	TMSB15B			C1orf95				FOXK2
THAP11	ATP5L			PTPN14				MPPE1
DUS2	EVPLL			TANK				FAM210A
ZFP90	MEG3			SERPINE3				NPC1
CDH3	C10orf72			C9orf114				B4GALT6
HAS3	COL1A2			2020-03-06				ACAA2
CYB5B	NARG2			EFCAB6				TCF4
CALB2	GPR89A			TBL3				ATP8B1
PSMD7	EXOC4			COLEC11				RNF152
TERF2IP	LOC121838			ZNF816				USP14
ATMIN	RNASEL			FDX1L				ARHGAP28
CMIP	NRP1			RAPGEF6				TWSG1
CDH13	LOC100302652			ATPAF1				RIOK3
MAP1LC3B	GPR144			ZPLD1				TTR
ZC3H18	ORC2L			KCNJ10				ELAC1
SPATA33	LOC100129726			XCR1				ZNF236
MC1R	PM20D2			TMEM130				MBD3
GLOD4	FCGR1C			CTSV				ZNF266
ABR	AGPHD1			LY75-CD302				ZNF561
PITPNA	RAP1BL			LY75				ZNF562
SCARF1	STAT4			IRF5				S1PR2
TSR1	ZNF169			ATG4C				RAB3D
CLUH	LOC400568			VTI1B				ZNF44
AC027796.3	TH1L			GJA5				ZNF799
TAX1BP3	PEX11A			LRRN4CL				ZNF443
P2RX5-TAX1BP3	LYST			FGF11				FARSA
MYBBP1A	C14orf135			CERKL				NOTCH3
CAMTA2	BPESC1			ST3GAL2				ZNF681
AC026954.2	GTF2H2D			NEUROG3				C19orf12
ZBTB4	KHDRBS2			STX1B				DMKN
CTC1	NCRNA00103			RP11-382J12.1				ZFP82
MYH4	NIPBL			HERC2				DPF1
ZNF18	NME7			KIRREL				FBXO17
FLCN	GRM7			FRMD1				AKT2
TOP3A	LOC285501			FCRL6				CYP2A7
ULK2	C8orf81			PGPEP1				POU2F2
AKAP10	GSG2			AP005482.1				ZNF112
TMEM11	FAM48A			CLIC5				OPA3
NATD1	PMS2L3			AP001579.1				SIX5
UNC119	CABP7			LMO3				ZC3H4
DDX52	ABCC6P1			AC140061.12				FUT1
EPOP	SLC33A1			HEYL				ZNF614
PCGF2	C3orf34			KCNE1				ZNF28
DNAJC7	KLRC2			NAA38				FIZ1
VAT1	SYNE1			C11orf45				ZNF784
ATXN7L3	DDX12			HIST1H2BN				ZNF550
SLC25A39	LOC389641			CDC40				FSTL3
PRR15L	ZNF322A			CHCHD5				MIDN
ZNF652	LOC348021			DDX11				CIRBP
TOB1	FUNDC2P2			KLRC3				C19orf24
TRIM25	CCDC72			ADD2				CARM1
COIL	MGC21881			VGLL3				ZNF440
VEZF1	FLJ38028			SLC6A20				ZNF333
AC015813.2	RIN3			RNF125				SLC27A1
SKA2	TTC23L			SLC8A3				ZNF257
AC046185.1	PBOV1			ABCA3				ZNF507
AXIN2	ANKRD18A			FAM27E3				ZNF793
HELZ	C6orf94			MANBA				TIMM50
JPT1	FAM45A			EVL				ZNF226
GGA3	LOC100128908			CYP3A4				ARHGAP35
SRP68	YSK4			SELL				GRWD1
EXOC7	TANC2			SYT17				C19orf81
RNF157	SRRM3			GSTK1				NLRP5
NPTX1	TRPM6			FAM27E1				ZNF805
FAAP100	MAT2A			USP12				ZNF134
NPLOC4				M1AP				ZNF324
C17orf62				CDKAL1				RNASEH1
WDR45B				PARM1				NOL10
DPH1				BMS1				SDC1
OVCA2				RPL13A				FEZ2
MPDU1				METTL15				STRN
KDM6B				RNF224				ATL2
PFAS				CRB2				SIX2
ALDH3A2				YAE1D1				C1D
TNFAIP1				AFAP1L1				FBXO48
SUPT6H				PDE12				AAK1
TP53I13				GALNT13				TIA1
CCL8				TMEM174				FAM136A
RPL19				PTGIS				TGFA
PSME3				TBC1D25				TEX261
TMUB2				HEBP2				TRABD2A
SP2				OPRK1				POLR1A
UBE2Z				IL25				KRCC1
IGF2BP1				ZNF730				ZNF514
XYLT2				C1orf229				DUSP2
ACSF2				TOP3B				MAP3K2
LUC7L3				CD1D				SMPD4
NME1				C12orf45				PRPF40A
SCPEP1				SYNJ2				CYTIP
BCAS3				ESCO2				CD302
CEP95				C17orf105				FAP
PRKCA				BOD1L2				FIGN
CACNG4				AADACL3				METTL8
NOL11				FSD2				OLA1
PRKAR1A				C4orf29				GPR155
SOX9				GRAP2				SESTD1
TMEM104				DZANK1				HECW2
TMEM94				CHRNB3				ALS2
UNK				TMEM140				SUMO1
BIRC5				TTC39C				KLF7
C1QTNF1				NOC4L				METTL21A
ENGASE				C3orf62				FZD5
ENDOV				PGBD1				ACADL
CHMP6				SLC22A11				IGFBP5
BAIAP2				COL8A2				WDFY1
CCDC137				KIAA1161				PID1
LAMA1				MCOLN3				HJURP
PPP4R1				C20orf144				NDUFA10
PIEZO2				NUDT3				UBXN2A
KCTD1				HOOK3				CENPO
ZNF24				AC005481.5				DPYSL5
AC012254.2				CHST6				NRBP1
ZBTB7C				PMEPA1				FOSL2
CXXC1				NT5C2				SPAST
MEX3C				PTP4A3				GPATCH11
BCL2				DDX20				EHBP1
VPS4B				SPIN2A				AFTPH
DSEL				TIFAB				SLC1A4
TMX3				GPR114				ACTR2
SMIM21				MAGEB16				PNO1
MBP				F2RL3				PLEK
PQLC1				PLCXD1				PCYOX1
MTCL1				TMEM235				HK2
MIB1				FAT3				PTCD3
TAF4B				C2orf82				RPIA
C18orf21				2020-03-03				MRPL30
PIK3C3				ZNF484				CNOT11
HAUS1				C16orf80				BCL2L11
CTIF				TMEM92				DDX18
LIPG				GPR111				INSIG2
C18orf54				SYCE2				STEAP3
ZCCHC2				RUNX3				UGGT1
SERPINB8				DEPDC1				PTPN18
NFATC1				APOF				GPR39
ADNP2				PATE2				UBXN4
PLPP2				C11orf44				HNMT
GAMT				METTL6				TANC1
BTBD2				SGMS2				PPIG
TIMM13				OTUD7A				MARS2
LMNB2				WDR90				BZW1
SGTA				WDYHV1				FAM117B
MFSD12				CAMKV				ABI2
PIP5K1C				ZG16				MAP2
ZBTB7A				ZNF665				XRCC5
DPP9				CCDC169-SOHLH2				ACSL3
GTF2F1				ZMIZ2				RHBDD1
COL5A3				PIWIL3				RNPEPL1
AC011511.1				SYTL3				TBC1D20
FDX2				AL138847.1				SIGLEC1
ZNF563				PRX				TMX4
RFX1				MSANTD3				NKX2-4
ADGRL1				CENPP				CD93
SLC35E1				TRAPPC9				NAPB
ELL				SLC9A2				APMAP
SUGP2				LUZP2				RBM12
NR2C2AP				ZNF114				DSN1
TSHZ3				PRR5L				TGM2
ZNF599				RNF24				FITM2
ALKBH6				FUK				PREX1
AC008982.1				FAT2				B4GALT5
C19orf47				TCERG1L				ADNP
EXOSC5				GPR20				SALL4
CEACAM1				N6AMT1				ZNF217
PHLDB3				SIRPB1				FAM110A
DMPK				C11orf84				SIRPA
SLC1A5				KCNH5				MAVS
DBP				TRAF6				PLCB1
TEAD2				LTB4R				PET117
KCNC3				AQP7				ENTPD6
MBOAT7				PCNXL2				GINS1
HSPBP1				WNT7A				KIF3B
WDR18				FNDC7				TP53INP2
CNN2				ZBTB8B				PROCR
CSNK1G2				DDA1				MANBAL
HDGFL2				BDKRB2				PPP1R16B
PNPLA6				SSTR3				MYBL2
SNAPC2				RNF222				TTPAL
ZNF317				CDPF1				SNX21
ZNF559				PXK				ARFGEF2
ILF3				NOVA2				SLC9A8
PLPPR2				BMP8A				RAB22A
PRKCSH				TMEM79				OSBPL2
CALR				RPL22L1				MRGBP
ZSWIM4				ZKSCAN4				PCMTD2
MPV17L2				AMN				TMEM50B
KLHL26				TSPAN5				ZBTB21
SLC25A42				SLC6A3				ICOSLG
NCAN				TMEM151B				SUMO3
MAU2				DCLK2				POFUT2
ZNF101				PLD5				NCAM2
ZNF253				GPR180				SOD1
ZNF738				SERPINA11				IFNAR2
POP4				RNF5				MORC3
URI1				DHRSX				SIM2
KIAA0355				TAF1D				PDXK
GPI				KIAA1598				TRAPPC10
FXYD3				GJA9				PFKL
PROSER3				EBF2				FAM207A
KCNK6				C11orf30				COL18A1
MED29				ANKRD33B				ATP6V1E1
SUPT5H				KCTD16				BID
RAB4B-EGLN2				KCNK12				TRMT2A
MIA-RAB4B				USP2				KLHL22
AXL				DAZ4				MAPK1
CIC				KCNMB1				ZNF70
NECTIN2				TPRX1				DDT
CLASRP				FAM83F				HPS4
BICRA				LILRA1				SF3A1
BAX				AKAP5				DUSP18
FCGRT				AMER3				PISD
ZNF473				PEX5L				MYH9
ZNF331				DAZ3				C1QTNF6
NDUFA3				RASSF2				NPTXR
NLRP2				SALL3				POLR3H
KMT5C				OTUD5				SULT4A1
ZNF444				ECHDC2				KIAA0930
ZNF304				CHCHD4				DGCR8
ZNF530				FAXC				MED15
ZNF211				IRGQ				LZTR1
ZNF776				RNF223				HIC2
ZSCAN22				NWD1				PPIL2
KIDINS220				SLC26A7				BCR
RDH14				BTD				ISX
DNMT3A				2020-03-05				APOL6
SLC5A6				TMEM246				TAB1
GTF3C2				IKZF3				EP300
EIF2B4				POLR3F				L3MBTL2
HNRNPLL				SUGT1				NUP50
DHX57				MDM2				FAM118A
LRPPRC				C4orf33				ATP2B2
CYP26B1				SLC30A8				IQSEC1
RAB11FIP5				DAZ2				SH3BP5
PRADC1				RNF112				TBC1D5
FBXO41				MAFG				NKIRAS1
RNF103				TEX9				ZDHHC3
TMEM127				HGFAC				CDCP1
KANSL3				P2RY1				ELP6
LMAN2L				GPR157				CCDC51
UXS1				KLRC4				SHISA5
2020-09-10				PATE4				USP4
BUB1				GSTO2				CISH
FAM168B				ADCYAP1R1				WDR82
ARL5A				FUT9				BAP1
AC068547.1				UNC45B				CHDH
LRP2				CTNNA3				FAM208A
TLK1				GGACT				EOGT
CIR1				PLCG2				TMF1
LNPK				HEATR6				PROS1
PDE1A				GABRQ				SPICE1
ORMDL1				AGAP1				B4GALT4
CLK1				COQ7				TMEM39A
ERBB4				SOGA2				GPR156
ZNF142				DSG4				LRRC58
COL4A4				MBOAT1				FSTL1
DNER				FAM115C				MGLL
USP40				BVES				MRPL3
HES6				FUT2				RYK
KIF1A				SYN3				DZIP1L
HDLBP				TPCN1				GK5
RRM2				LINC00346				XRN1
DDX1				DDX19A				SSR3
KCNS3				KCNMB3				KPNA4
RAB10				RHOQ				NCEH1
SELENOI				RPA3				EHHADH
SLC35F6				GCC1				PPP1R2
TMEM214				PLA2G3				TFRC
KHK				GOLGA6L10				UBXN7
MRPL33				GOLGA6L4				CEP19
LCLAT1				ATOH8				NCBP2
CRIM1				PEAR1				BRK1
CEBPZOS				ABCA10				IRAK2
EML4				KIAA0226				TGFBR2
CAMKMT				TRAF3IP1				TRIM71
SPTBN1				OGFOD3				FBXL2
LGALSL				HIST1H2BG				CTDSPL
ETAA1				IRS4				OXSR1
ANTXR1				GPR98				ZNF620
MXD1				ATF6B				ZNF621
SPR				C10orf105				LIMD1
DGUOK				AC104841.2				ARIH2
MTHFD2				DAZ1				BSN
RPL31				FXR1				HEMK1
MRPS9				SS18L2				RBM15B
NCK2				MORC2				GLYCTK
AC013271.1				BMP6				ATXN7
POLR1B				HIST1H2BD				NXPE3
EPB41L5				TNFRSF11A				ABHD10
RAB3GAP1				PCDH1				C3orf52
SSB				RP13-996F3.5				ZDHHC23
MAP3K20				PLA2G2C				DIRC2
SLC39A10				AR				PLXNA1
NIF3L1				ABCC12				IFT122
STRADB				TIMM8B				RASA2
ZDBF2				PRDM6				PLS1
SMARCAL1				NAPG				MME
IGFBP2				LRRC3				GMPS
CTDSP1				FUBP1				ECT2
DNAJB2				MEF2BNB				YEATS2
COL4A3				RASL12				POLR2H
SP100				GPR83				SENP2
EIF4E2				IQCG				ST6GAL1
SNORC				MFSD2B				LPP
ASB1				HSF5				CCDC50
SNRPB				EVC				PAK2
AL049650.1				WDFY4				MXD4
ZNF343				BACE2				GRPEL1
DDRGK1				LRIG2				DCAF16
SLC23A2				C22orf29				RFC1
CRNKL1				PROSER2				GNPDA2
BCL2L1				ZNF471				YTHDC1
PDRG1				FRK				CXCL2
PXMP4				TREML1				CNOT6L
NFS1				RPL28				TMEM150C
RBM39				ASB15				LIN54
NDRG3				BAIAP3				GPRIN3
RBL1				FAM27E2				ADH5
ATP9A				TCEANC				ADH1B
PRELID3B				ADAM22				DNAJB14
YTHDF1				RBMS3				SLC39A8
GMEB2				AQP4				LEF1
STMN3				RFESD				TIFA
ARFRP1				RIC3				INPP4B
ZBTB46				XKR4				FREM3
ZNF512B				PLCE1				ZNF141
SNPH				CR1				SH3BP2
ISM1				RDH13				GRK4
PCSK2				GPRIN2				DOK7
NAA20				CYFIP2				KIAA0232
KIZ				AC005609.1				N4BP2
TPX2				SOX1				SLAIN2
POFUT1				MMP15				CXCL1
ACSS2				GRM6				FAM47E-STBD1
VSTM2L				TLR3				CCNG2
RPRD1B				ADAMTS2				BMP2K
RALGAPB				AC135983.2				FGF5
DHX35				GPR37L1				METAP1
SRSF6				EYS				HADH
GDAP1L1				SLC5A9				HHIP
STK4				KIAA1614				FHDC1
RAE1				FFAR4				TLL1
RBM38				FAM65C				WWC2
GNAS				KCNB1				NADK2
NELFCD				NPAP1				EMB
GID8				ELF2				MOCS2
ARFGAP1				TNNI1				PDE4D
OPRL1				STK32A				ELOVL7
ADAMTS1				PTRH2				CENPK
SETD4				DDHD1				MRPS27
PRDM15				FLJ14816				MTX3
TFF3				GTPBP6				TRIM36
WDR4				CHST9				TICAM2
FP565260.3				ARSI				TMED7-TICAM2
PTTG1IP				IFFO2				TMED7
SLC19A1				FOXC2				FBN2
LSS				SEPSECS				KLHL3
C21orf58				XKR3				TMEM173
EVA1C				RP11-315D16.2				DIAPH1
SH3BGR				PHF15				SH3PXD2B
PCP4				CYTH4				SRD5A1
MX1				LY9				C5orf22
RRP1				ADCY2				NPR3
FP565260.7				ZNF41				RAI14
ADARB1				SYT15				C5orf51
PRMT2				IFRG15				ITGA1
DGCR2				TLX1				GPBP1
RTL10				ATP2A2				OCLN
AP1B1				UBAP1L				F2R
RNF215				C2orf54				PAPD4
PES1				UBIAD1				LNPEP
PIK3IP1				RP11-195F19.5				RGMB
APOL3				CNTF				PPIP5K2
TMEM184B				SREBF1				FER
JOSD1				MEMO1				CAMK4
SUN2				NMNAT3				C5orf24
CBX7				VKORC1L1				FAM53C
MKL1				ZC3H8				KDM3B
RANGAP1				TRIM67				PCDHA6
TOB2				UPP2				PCDHA8
SNU13				FBXL22				PCDHA7
CENPM				CYP4X1				PCDHA5
TCF20				MMAB				PCDHA4
SHISAL1				EXOC6B				PCDHA2
IL17RA				ZBTB40				PCDHA1
BCL2L13				SNAP29				PCDHA13
SERPIND1				ZNF446				PCDHAC2
CRKL				NRG4				PCDHAC1
CABIN1				MFF				PCDHA11
GRK3				CNIH4				PCDHA10
CCDC117				COL25A1				PCDHA12
NF2				AC004899.1				PCDHA3
DEPDC5				USP13				KIAA0141
Z82190.2				TRMT44				PPARGC1B
FBXO7				ISLR				SYNPO
TIMP3				HSPBAP1				GM2A
HMGXB4				HMHA1				SLC36A1
MICALL1				UBQLN2				GALNT10
MAFF				UBE2QL1				SAP30L
MGAT3				ZNF846				LARP1
MIEF1				FDXACB1				LSM11
ZC3H7B				TAS2R5				WWC1
SREBF2				BCAS1				SFXN1
TTC38				TAF1B				GRK6
GTSE1				AVPR1A				GMDS
GRAMD4				EPT1				TXNDC5
VGLL4				WNT9B				ELOVL2
RBSN				NLGN1				HLA-B
ANKRD28				TEX22				GPSM3
NGLY1				RASGRP3				LEMD2
CYP8B1				ADRA2B				XPO5
CSPG5				VENTX				AARS2
CDC25A				MOCS1				ICK
COL7A1				DARS2				DST
CELSR3				ARRDC2				RAB23
IP6K2				GTF2E1				B3GAT2
QARS				BAALC				EEF1A1
USP19				STON2				TMEM30A
IP6K1				UBE2V2				ELOVL4
TUSC2				MBD5				SYNCRIP
WNT5A				PSMD11				MAP3K7
FAM19A4				AGO3				USP45
CPOX				RP11-93B14.6				ZUFSP
TOMM70				CBS				GOPC
ZBTB11				GPR63				TRDN
RPL24				SV2B				ARHGAP18
CIP2A				ZNF287				MOXD1
KPNA1				SKIL				STX7
SNX4				FAM212B				KATNA1
RAB6B				RAD52				NUP43
FOXL2				TNFRSF9				MTRF1L
PLSCR4				MMD2				DYNLT1
TM4SF1				CCDC13				EZR
SIAH2				FLJ00104				AGPAT4
TRIM59				C22orf34				RPS6KA2
TBL1XR1				C1orf64				THBS2
IGF2BP2				PLEKHA8				PSMG4
RFC4				R3HCC1				RIOK1
XXYLT1				POU4F1				DSP
RUBCN				HMGB1				CD83
BHLHE40				POLL				HIST1H2AG
THUMPD3				ZNF383				ZKSCAN8
BRPF1				RBM26				EGFL8
OGG1				WDR3				KCTD20
ARPC4				PURG				SRSF3
JAGN1				ZNF558				NFYA
IL17RC				CCAR2				TAF8
FANCD2				AQP10				C6orf223
HRH1				KIR3DX1				EFHC1
ATG7				NHSL2				RIMS1
CAND2				IRF8				CD109
TMEM43				SPIB				BCKDHB
PDCD6IP				RFT1				SMIM8
GOLGA4				ADCK3				MANEA
MYD88				USP30				KPNA5
XYLB				STAMBPL1				DCBLD1
CTNNB1				CHEK1				RNF146
TRAK1				HSPA4L				ENPP1
ZBTB47				TSPAN9				TBPL1
SNRK				CCDC77				TNFAIP3
KIF15				CD84				PHACTR2
SACM1L				PAPPA2				GTF2H5
ATRIP				FRMPD3				TULP4
DAG1				FRRS1L				TMEM181
GNAI2				CLDN2				COX19
SPCS1				SHISA7				GNA12
ROBO2				SLC7A14				FBXL18
SLC35A5				HHLA1				CYTH3
PLA1A				BRIP1				ZNF12
PARP14				TACR3				SKAP2
CDV3				HAP1				GGCT
NCK1				PARP3				PURB
SLC25A36				LYRM9				GRB10
PXYLP1				PPP2R2C				TBL2
ZBTB38				ITGAL				DNAJC30
TIPARP				ATP1B4				STX1A
TTC14				SEC14L3				CLDN3
KLHL24				SIGLEC8				GTF2IRD2
DVL3				PRR23A				YWHAG
AP2M1				NMUR2				PON2
EIF4G1				ISY1-RAB43				C7orf43
CHRD				ZNF878				CLDN15
MAP3K13				XIRP1				LAMB4
GAK				DNAH10OS				NDUFA5
SLC26A1				SEMA5A				TNPO3
TMEM129				ZNF862				UBE2H
TNIP2				MEGF8				SLC35B4
MRFAP1L1				CEND1				SLC37A3
WDR1				2020-03-08				TPK1
LCORL				NGB				SHH
DHX15				SLC5A1				EIF3B
PDS5A				IQSEC3				LFNG
TEC				TMIE				IQCE
SGCB				HEATR2				TTYH3
GC				ZNF578				PHF14
RCHY1				ELOVL6				CLIP2
G3BP2				SULT1B1				FZD1
NAAA				PNMAL2				TRRAP
SDAD1				FAM27D1				ZKSCAN5
SCARB2				SASH1				ZKSCAN1
CCNI				NUTM2D				KMT2E
WDFY3				AC112693.2				BCAP29
KLHL8				FAM49A				MDFIC
SPARCL1				DLGAP2				KLHDC10
SNCA				TSPAN11				TMEM178B
TRMT10A				ATAD3B				CASP2
UBE2D3				FIBCD1				ZBED6CL
TBCK				LRSAM1				GIMAP8
NEUROG2				SLC25A34				RBM33
MAML3				SNED1				NOM1
PRMT9				TBX15				DNAJB6
GATB				OLFM4				TDRP
HPGD				ADAMTS16				PPP1R3B
CENPU				IKBKE				FAM167A
ACSL1				ABTB2				CSGALNACT1
CPEB2				SNX20				TNFRSF10D
WDR19				SLC12A6				KAT6A
LIMCH1				ETV3				RNF170
DCAF4L1				SLC6A7				VCPIP1
UGT2B7				THNSL2				NCOA2
ALB				ELFN1				PAG1
SHROOM3				NOS1AP				NBN
CCSER1				TPPP				TRIQK
TET2				SMG9				TP53INP1
CYP2U1				PIK3R6				ANKRD46
FAM241A				RALGDS				TRPS1
FGF2				TNR				SAMD12
ABHD18				ARID3B				TAF2
JADE1				MAP3K19				FBXO32
ZNF330				HS3ST1				TMEM65
FNIP2				FBLN7				ARC
TMA16				FAM227A				FBXO25
KLHL2				BHLHA15				MTMR9
PALLD				PIAS1				POLR3D
SLC12A7				C2orf48				PIWIL2
CTNND2				EFR3B				SLC39A14
OXCT1				C9orf69				C8orf58
DHX29				RABGEF1				DOCK5
ARSB				VN1R1				EXTL3
HOMER1				KLHL23				AC012215.1
RPS23				C1orf216				ERLIN2
TMEM161B				TLR5				PLEKHA2
MCC				GIT2				HGSNAT
CEP120				EPM2A				CHCHD7
2020-03-03				PRSS21				BHLHE22
ZCCHC10				ATP8A2				CA13
SPOCK1				ANKS6				NDUFAF6
FAM13B				PYCR1				GRHL2
BRD8				KIAA1462				RIMS2
CDC23				CCDC71L				OXR1
ETF1				ZNF501				CHRAC1
DPYSL3				ZFYVE9				ZNF623
PDGFRB				STX4				FAM203B
CCDC69				ACSS1				ERMP1
PWWP2A				SCAMP2				BNC2
UBTD2				KLB				HAUS6
DRD1				ZSCAN20				APTX
THOC3				FAM46B				FAM219A
RNF44				RBPMS				RPP25L
GPRIN1				WDR70				FANCG
TBC1D9B				SP9				PIGO
PDCD6				HPSE2				GNE
NDUFS6				CYP24A1				ZFAND5
ICE1				ANGPTL3				GNAQ
MTRR				RP11-363G10.2				FRMD3
CCT5				RP11-114H20.1				AGTPBP1
2020-03-06				TEDDM1				FAM120AOS
SLC1A3				BHMT				ERP44
KIF2A				CDH6				EPB41L4B
AC008560.1				NIPSNAP3B				C9orf152
CENPH				ASXL2				WDR31
MARVELD2				PLBD2				MEGF9
CRHBP				AZI2				FBXW2
AC008581.2				LPHN1				PHF19
AC022414.1				EIF2AK2				TRAF1
ADGRV1				HOXD11				TRUB2
NR2F1				DBT				SETX
C5orf30				PCYT1A				NACC2
YTHDC2				NCKAP1L				SDCCAG3
COMMD10				MAP2K6				SAPCD2
GRAMD2B				MFSD9				ACER2
LMNB1				TBX5				DCAF10
ADAMTS19				NARF				SMC5
CDC42SE2				KLRG2				PCSK5
TXNDC15				CBX6				WNK2
EGR1				RBM28				SLC44A1
HARS2				CES4A				ZNF462
NDFIP1				AMER2				KIAA1958
SPINK5				DEPTOR				SLC31A1
CNOT8				CYP7B1				DAB2IP
DOCK2				SLITRK4				MRRF
NPM1				ZNF570				OLFML2A
FAF2				MEGF6				GAPVD1
TSPAN17				SDK1				ZBTB43
RUFY1				SP8				GPR107
CANX				AL031663.2				EXOSC2
BLOC1S5-TXNDC5				GFI1				ABL1
ZNF184				TRIM64B				AIF1L
HLA-DQB1				TMPPE				OLFM1
RXRB				VLDLR				EGFL7
IP6K3				AC007390.5				MID1
SAYSD1				DDX51				CTPS2
MED20				CCDC134				SH3KBP1
DNPH1				UNC5C				CXorf38
MRPL14				IGFBPL1				FAM104B
SUPT3H				C9orf91				CUL4B
TRAM2				ZNF613				APLN
FAM46A				KIAA1244				IDS
SNX14				NCAPH				CD99L2
UBE2J1				ZNF20				MECP2
FBXL4				ISLR2				RAB39B
PREP				DNAJB5				TBL1X
ATG5				FBXO40				MSL3
ZBTB24				ITFG3				MOSPD2
MICAL1				LAMC3				SYAP1
CDK19				LSG1				USP9X
TRAF3IP2				P2RY2				APEX2
LAMA4				ATP5G1				KLF8
MCM9				NDUFAF5				ZXDB
MAN1A1				HIST1H2AH				YIPF6
TBC1D32				MRE11A				DLG3
EPB41L2				RAP1GAP2				PIN4
MED23				ATP1B3				GPR174
SGK1				GCNT1				H2BFM
MTFR2				ARID3A				PRPS1
ADAT2				DNAH10				TMEM164
SHPRH				LHX9				ALG13
LATS1				CKAP2L				SLC6A14
ZBTB2				ERVMER34-1				IL13RA1
IPCEF1				ZNF546				SLC25A43
SERAC1				DACH1				SLC25A5
PHF10				NEK4				ZNF449
FOXC1				EOMES				SLC9A6
SMIM13				GPA33				VAMP7
NOL7				CD86
MYLIP				FMO2
RNF144B				HTRA3
E2F3				CNDP2
SOX4				IL12B
HFE				EHD4
BTN2A1				RASSF6
C6orf136				GPR141
TCF19				DNM1
CSNK2B				DTD2
AL662899.2				ARHGAP26
PPT2-EGFL8				PLEKHA3
SNRPC				AFF2
C6orf89				CCDC171
TBC1D22B				ARSE
AL365205.1				FYCO1
TOMM6				KLF10
BICRAL				PSMA5
CDC5L				CEP89
RUNX2				RAB40A
ENPP4				SRPX2
MEP1A				C3orf72
CENPQ				SGK223
LRRC1				FAM63B
MYO6				PNP
SOBP				COA5
MFSD4B				AGXT
RPS12				MRPS30
ARFGEF3				DENND6B
HECA				SLC35C2
SCAF8				C2orf49
FNDC1				PTCHD4
WTAP				EMX1
AFDN				TIAF1
PRKAR1B				HIST1H2BJ
C7orf50				KDM1B
RAPGEF5				C17orf72
SCRN1				CLVS2
DPY19L1				NOL9
VPS41				PTGDR2
TNS3				NUP62CL
COBL				LHFPL4
ERV3-1				ACTRT3
BCL7B				ZNF284
MTERF1				CHRM3
CALCR				CBLL1
SMURF1				TBCEL
ZNF3				MOCOS
GIGYF1				MRPS11
ACHE				LRP10
POLR2J				SFT2D3
LAMB1				ATP6V1C1
CTTNBP2				TRIOBP
PODXL				UTP15
MTPN				ZDHHC14
PARP12				SF3B1
EZH2				FAM134A
RHEB				ZNRF2
ESYT2				LAIR1
DNAAF5				TECPR1
SUN1				KIAA2022
GET4				CHRM1
MAFK				NOD2
FOXK1				ANO4
WIPI2				HS6ST1
FSCN1				PQLC2
AIMP2				C1QL4
RAC1				SPRY3
KLHL7				KREMEN1
CHN2				EMID1
AC004593.3				ESPNL
INMT				NFIC
MINDY4				TSHZ2
EPDR1				ZNF551
MRPL32				PDE11A
YKT6				TMEM169
ADCY1				CATSPER4
ZNF713				NR3C2
NIPSNAP2				ZZEF1
CLDN4				C5AR2
ELN				ZNF185
EIF4H				C10orf55
GTF2IRD2B				FAIM2
PHTF2				RORC
CROT				TBC1D24
GTPBP10				PLCXD3
CLDN12				TSPEAR
GATAD1				SOX21
RBM48				LCT
PPP1R9A				PAPL
BUD31				POU5F1B
CPSF4				HES2
ZNF655				ALDH1A3
LAMTOR4				XDH
SLC12A9				SCN3A
PRKRIP1				TLR6
HBP1				C20orf197
DLD				TPST2
CAV2				ABCC1
CAV1				ZDHHC22
AHCYL2				WRN
TTC26				GPR123
ZNF282				C17orf103
LRRC61				GLRA3
AGAP3				ZNF780A
NUB1				TMEM200C
PRAG1				SERTM1
MSR1				SLITRK5
STC1				ADAMTS18
KCTD9				PAX8
FBXO16				VWC2
SARAF				AC105020.1
BRF2				XKR7
ADRB3				RBM19
FGFR1				KBTBD12
PRKDC				CYP19A1
RPS20				SRRM4
PRDM14				ATP2B3
CCNE2				DOLPP1
UQCRB				TMEM200B
ATAD2				KIAA1755
FAM49B				GBP4
NDRG1				CCDC144A
JRK				GABRB2
SCRIB				RASL11B
SCARA3				CD244
UBXN8				STXBP5L
PLPBP				UNC5A
IKBKB				KCNA3
FNTA				TMPRSS11A
UBXN2B				LL22NC03-63E9.3
CSPP1				SIGLEC14
TERF1				CACNA1E
GDAP1				MPPED1
WWP1				C22orf46
PDP1				TFCP2L1
SPAG1				TMEM215
TRIB1				ZNF324B
THEM6				OTOG
ZFP41				GSTM4
ZNF707				KCNQ3
MAF1				FAM189A1
HGH1				NCCRP1
LRRC14				TMEM221
C8orf33				ZNF716
KIAA2026				PNMA3
MPDZ				TMCO4
MOB3B				CHRNA7
C9orf72				DSG3
TAF1L				SETD1B
BAG1				NDST1
MYORG				CD300LG
TPM2				ZNF157
HINT2				DLEC1
TOMM5				ACSBG1
AL138752.2				NMNAT2
TMEM2				MYOM1
IPPK				CEACAM19
NINJ1				CIB2
FANCC				TUSC5
XPA				ZNF660
TRIM14				C22orf26
GABBR2				POMGNT1
KLF4				JPH2
TMEM245				B4GALNT3
SVEP1				TBC1D1
TNC				PCYT1B
ST6GALNAC6				PRRT4
AL157935.2				FLNB
ZER1				PHIP
SPOUT1				NFATC3
SH3GLB2				HNF1A
IER5L				MPLKIP
ASB6				DUSP22
PTGES				GXYLT2
UCK1				PLA2G7
TMEM250				SZT2
SEC16A				ERN1
TPRN				DYRK3
RIC1				DTX3L
IFT74				FAM196B
ALDH1B1				ZNF518B
TLE4				FSTL4
CTSL				RAD18
HABP4				ITGAV
NCBP1				NMT1
ANP32B				ZNF469
PRPF4				CTD-2267D19.3
TMEM268				ZBTB3
TRIM32				DCAF4
SLC2A8				ATP10A
PTPA				ANKRD9
PRRC2B				B4GALT7
GTF3C5				DDX19B
CACFD1				GBP2
MRPS2				KIAA1430
RABL6				ZNF365
UAP1L1				MTAP
SSNA1				KIAA1549L
ARRDC1				ZBTB5
PUDP				ZNF175
ANOS1				WNT16
WDR45				ZNF35
PRAF2				RHOV
KDM5C				TP73
SPIN4				UCHL5
AMER1				DGKI
PDZD11				AHRR
ARMCX2				LANCL2
AMOT				NUDCD2
THOC2				DRG1
ELF4				RNASEH2B
HCFC1				DOCK11
DNASE1L1				HDAC4
UBL4A				ZFYVE20
CMC4				KIAA1456
MTCP1				SLC30A4
EIF2S3				HIST1H2BO
ATP6AP2				PAQR3
DDX3X				IFNE
KDM6A				INHBA
KRBOX4				LCAT
CSTF2				CLCN4
BHLHB9				SPEM1
UBE2A				IGF2R
ZBTB33				TYW3
OCRL				PSMG1
SASH3				HSPA4
MAMLD1				ASTN2
MAGEA6				SCIN
NSDHL				GATA5
SLC6A8				PEX26
ATP6AP1				C21orf2
				NPEPL1
				HARBI1
				LEPROTL1
				HNF4A
				TUSC3
				PLAC8
				FUNDC2
				ABCG8
				RHCG
				SOX6
				MRPL46
				RBM3
				NMRK1
				C9orf64
				LMTK2
				SNIP1
				METTL10
				MED7
				POLR1C
				ZNF670
				NRG2
				FGFR1OP
				ANKH
				CENPL
				ZNF555
				TCEB3
				LMBRD2
				ZNF264
				CD38
				SETD3
				RRN3
				KIAA0586
				KIAA1377
				F8
				KIF1C
				ZNF695
				KIAA1009
				CCDC127
				CEP78
				COL13A1
				C12orf5
				RPS14
				CCDC80
				C7orf13
				GLRX2
				SMNDC1
				SLC41A2
				SUFU
				PPP2R2D
				RPL12
				PNPLA4
				CPSF2
				ORAI1
				ZNF778
				ZXDA
				RBMX2
				CNKSR3
				SYNGR3
				STT3A
				MRO
				HYI
				C15orf38
				ZNF747
				IST1
				GSR
				TTLL1
				SCAND3
				ANKRD45
				TXNRD3NB
				ARHGAP29
				KCNMB4
				DCAF17
				PRDM5
				YIPF4
				ADRBK2
				ZNF845
				WDR92
				ABCF2
				GDF7
				COL23A1
				ZNF554
				ASF1A
				LCN10
				EIF2B1
				C12orf52
				RAB2A
				TMEFF2
				TFDP2
				SPRY1
				LAMTOR3
				SEMA3A
				ILKAP
				CLPB
				ARPC2
				ENDOD1
				CD2BP2
				PLEKHO1
				PTCD1
				ADAM23
				GSTM3
				NXPH3
				ITPA
				HERPUD2
				KIF6
				CSTB
				STAT5B
				IRF6
				NSUN3
				KIAA1468
				BMPR1B
				C2orf72
				C6orf141
				POU3F3
				MCM3AP
				RAB11FIP4
				CALN1
				RPL4
				HIST1H1C
				MIEF2
				TRIP4
				PLXDC2
				STAMBP
				PHF3
				TMC8
				RNF7
				FAF1
				ZNF45
				FANCM
				LGI2
				PDGFD
				C1orf50
				ZNF394
				TNFRSF13C
				MTMR3
				NME1-NME2
				GAB2
				ZNF404
				CEP72
				NANOS1
				SLC28A3
				UMPS
				MSANTD4
				TMED2
				ZNF790
				NME2
				SAR1B
				PPFIBP2
				CLMN
				C7orf55-LUC7L2
				ZNF701
				PLEKHG2
				LUC7L2
				SSR1
				RIMKLA
				ZFHX2
				ASCC1
				PIAS2
				COX18
				MYO18A
				ADAP1
				ANG
				MGP
				RBP2
				OAZ2
				TP53RK
				RNF20
				B3GALT1
				CEP57
				PHKA2
				FDX1
				SPCS3
				NEDD4L
				DUSP10
				GPN1
				RPL11
				RALY
				COL9A3
				FAM179A
				ZDHHC2
				TSPAN14
				STX17
				LRRC8C
				CORO7
				HNRNPD
				CEP68
				STX3
				ACTL6A
				RASSF9
				MKI67IP
				CEBPG
				HIST1H3H
				RPP40
				EIF4E
				TARSL2
				ALDH6A1
				STON1
				EPHA6
				TCERG1
				TIGD2
				DNASE1L2
				ESF1
				SLC35D1
				CREBZF
				HMGB2
				FOXP1
				DNAJB13
				HEPH
				CPNE2
				GPLD1
				POT1
				TPBG
				CTNNBL1
				HPX
				BRMS1L
				CSGALNACT2
				CRTAP
				HLA-A
				AHSA2
				SNRPD1
				UFC1
				OBFC1
				NDUFV3
				FANCB
				FAM53A
				TFIP11
				RNASET2
				ATG2B
				FKBP4
				LAD1
				PRSS16
				FASTKD2
				ING1
				NR1H2
				ERCC6L
				DIP2A
				TENM4
				TMEM168
				DMD
				ACTC1
				ANKMY1
				EPPK1
				NRDE2
				CCDC174
				POMT2
				FOCAD
				MTPAP
				UBOX5
				HMX1
				PCF11
				COPS3
				CNPPD1
				PGM2
				PHB2
				TRAPPC2L
				MLH1
				NDUFS1
				DNAJB4
				MYO1F
				TRMT5
				NDUFB4
				FAM120B
				IMP4
				RIF1
				SLC43A2
				MAPK8IP2
				KDM5B
				SRFBP1
				MIA3
				TLN2
				ZNF766
				DMXL1
				TRDMT1
				TSPAN3
				XRRA1
				SURF6
				ANXA6
				GTPBP8
				DGKQ
				SP3
				PAICS
				SCO1
				TMEM186
				SIPA1L1
				KIAA1715
				CMC1
				RAB13
				TBC1D19
				DCAF5
				ABCB1
				RPP14
				TCEAL4
				TMEM98
				LMO4
				PSMB5
				UBA6
				CARHSP1
				CLYBL
				CTD-2228K2.5
				MTHFD1L
				AP1S1
				ASPHD2
				BOD1
				SNX2
				SF3B3
				MYO1E
				INTS12
				MRPL17
				WDR91
				ORC4
				SRM
				TAF3
				POLR2E
				ANAPC16
				PNPT1
				GAS7
				RNF11
				CDKN2AIP
				TCIRG1
				PPIC
				TBRG4
				FYTTD1
				NCAPG2
				C1orf35
				ZNF423
				RBP4
				CDK13
				LIPC
				MARK4
				NCAPH2
				PAX6
				C3orf17
				SRI
				ASAP3
				TMEM242
				SLC29A4
				ACOT13
				RASSF4
				TDRD6
				SPECC1
				FAM114A1
				SEC63
				MCTS1
				WISP2
				SMC2
				GPR124
				GPKOW
				LYRM4
				CNP
				NSL1
				FTO
				RAB1A
				DR1
				CNOT2
				SLBP
				SLC25A4
				DNAJC10
				MED17
				TRIP13
				MICA
				EMC2
				ARAP1
				LRRC4C
				NUPL2
				APOPT1
				NPC2
				PPP2R1B
				GABRB1
				SEC31B
				C3
				ALG14
				SMARCC1
				SLC25A33
				MRPL52
				C10orf12
				UBXN11
				SIK2
				RAB32
				DGCR14
				RPH3AL
				F9
				IGSF10
				ZNF326
				GNB1L
				RPS21
				RNF149
				CABLES1
				LPHN3
				SNX9
				IDH3A
				MAPK8
				AC004381.6
				PKNOX1
				TPD52
				PCDHB2
				RBMS2
				ZNF7
				CAMK2N1
				VAMP4
				ZFP62
				GPR25
				EMILIN2
				PPP3CC
				RETSAT
				CDK1
				CYB5R4
				CTAGE8
				FAM216B
				HSPA2
				ZMAT2
				GEMIN4
				ACP6
				TP53BP2
				TNFRSF10A
				NSMCE1
				COX8C
				MAN2B2
				PAK4
				GINM1
				ZNF688
				UBR4
				FARSB
				SLITRK3
				TIMMDC1
				SCNM1
				POLI
				PIGP
				FRA10AC1
				BSND
				C8A
				LRRC6
				C2orf53
				FMO3
				WBP11
				TM9SF2
				DEFB107A
				PNRC1
				CEP63
				GLI4
				MAP7
				IMPA1
				CTNS
				NXPE1
				SMIM12
				CCS
				C6orf25
				ATP13A4
				HIF1A
				TRPM7
				TNFSF14
				NEU1
				MRPS23
				DEFB107B
				AGTRAP
				RPSAP58
				NSUN4
				ORC6
				GOLGA6B
				C18orf42
				APOC3
				FUT10
				BRD7
				MB
				FAM69C
				CNTNAP3
				DEFB105A
				CACNA1B
				SHOC2
				ORM1
				DBNL
				METTL22
				UBE2B
				FNDC3B
				EBF4
				OGFOD1
				FCGR1B
				FBXO22
				B3GNT6
				ROBO1
				DEFB105B
				NKRF
				COPS6
				FAM83D
				HM13
				HLA-DOB
				SOD2
				BRD9
				HBS1L
				ANKRD22
				CHST12
				C22orf23
				MTHFD1
				NXN
				ZNF703
				MSRB1
				PCSK9
				DDX4
				SHC3
				DCUN1D5
				EMC3
				AQP6
				ST5
				NR4A3
				TGFBI
				RPS19
				IMMT
				WT1
				SARDH
				MGAT1
				SLC25A32
				SLFN12L
				SLC30A5
				RABIF
				GSC2
				SND1
				P2RX7
				SLC10A6
				RND2
				YY2
				PARL
				SIGLEC9
				CSNK1A1
				NCL
				ACOT2
				ZNF611
				BTN3A2
				CFHR2
				TNFSF8
				MRPL36
				POLDIP2
				DYRK4
				AKR1C2
				CFC1
				HIST1H4C
				TRNP1
				ROS1
				MALSU1
				CRIPT
				RAD21L1
				ITIH5
				NARS
				DPH3
				BMP10
				KARS
				ABCB11
				COX6B1
				KLHL36
				SAMD15
				GPR78
				ELK1
				C11orf24
				FBXO47
				PLG
				SDHA
				DUXA
				DHX40
				TIMD4
				DNAJC21
				RP13-996F3.4
				GPR183
				APBA3
				IL1RAPL1
				CTD-2545M3.6
				MRVI1
				SFMBT1
				CRHR2
				APOH
				SOCS5
				SMTNL2
				PAX1
				FKBP15
				TRHDE
				TP53TG5
				ITM2B
				ABHD15
				TLR4
				CHIC2
				TNFAIP8L3
				SERPINC1
				PDCL
				SHMT1
				PARP2
				ARL8B
				APITD1-CORT
				ZNF626
				CLEC4C
				NUP188
				POLR2J2
				HTR5A
				SIGLEC6
				MMP19
				RAB43
				MGAT5
				NUP93
				ARL6IP4
				IL5RA
				HINT1
				PRMT7
				C18orf32
				CTC-360G5.8
				NFAM1
				GIN1
				AP1AR
				SP140L
				PLA2G16
				LRRC40
				SLC35E2
				PRMT10
				GAL3ST3
				GRM4
[truncated: 98 more rows]
